# Supplementary material for: The MYCN inhibitor BGA002 restores the retinoic acid response leading to differentiation or apoptosis by the mTOR block in MYCN-amplified neuroblastoma
Source: J Exp Clin Cancer Res. 2022 Apr 30;41:160. doi: 10.1186/s13046-022-02367-5 (PMC9055702; doi:10.1186/s13046-022-02367-5)
Supplement: Supplementary file 2 — Additional file 2. [file 13046_2022_2367_MOESM2_ESM.xlsx]

## Sheet: Tab1
Llist of the cell lines used in this study
Cell Line	Site	Stage	Age of patient	Phase of therapy	MYCN amplification	p53 status	Source	Mycoplasma	Citation
KELLY	N/A	4	1year		MYCN-amplified	wild-type	DSMZ	Neg	DSMZ Cat# ACC-355, RRID:CVCL_2092
IMR32	Met (Brain- abdominal mass)	4	1year		MYCN-amplified	wild-type	Kindly provided by professor Della Valle G	Neg	DSMZ Cat# ACC-165, RRID:CVCL_0346
LAN-5	BM metastasis		0,4 years		MYCN-amplified	wild-type	DSMZ	Neg	DSMZ Cat# ACC-673, RRID:CVCL_0389
CHP-134	Adrenal gland metastasis	4	1,5 years	Post-treatment	MYCN-amplified	wild-type	DSMZ	Neg	DSMZ Cat# ACC-653, RRID:CVCL_1124
SiMa	Adrenal gland metastasis	3	1,7 years	Post-treatment	MYCN-amplified	wild-type	DSMZ	Neg	DSMZ Cat# ACC-164, RRID:CVCL_1695
MHH-NB11	Adrenal gland metastasis		4 years		MYCN-amplified	wild-type	DSMZ	Neg	DSMZ Cat# ACC-157, RRID:CVCL_1412
GI-LI-N	Peripheral blood metastasis	4	2 years		MYCN-amplified	wild-type	Kindly gifted from Institute Gaslini, Genova	Neg	ICLC Cat# HTL96013, RRID:CVCL_3370
SMS-KAN	Primary tumor	4	3years	Pre-treatment	MYCN-amplified	wild-type	Kindly gifted from Institute Gaslini, Genova	Neg	RRID:CVCL_7131
NGP	Metastasis (lung)	4	2,5 years	Post-treatment	MYCN-amplified	wild-type	DSMZ	Neg	DSMZ Cat# ACC-676, RRID:CVCL_2141
LS	Met (Abdominal mass)	3	1,3 year	Post-treatment	MYCN-amplified	wild-type	DSMZ	Neg	DSMZ Cat# ACC-675, RRID:CVCL_2105
NMB	BM metastasis		0,8 years	Post-treatment	MYCN-amplified, p53 mutated	mutated	DSMZ	Neg	DSMZ Cat# ACC-657, RRID:CVCL_2143
SK-N-BE(2)-C	BM metastasis	4	2,2 years	Post-treatment	MYCN-amplified, p53 mutated	mutated	kind provided by professor Della Valle G	Neg	ICLC Cat# HTL96018, RRID:CVCL_0529
LAN-1	BM metastasis	4	2 years	Post-treatment	MYCN-amplified, p53 mutated	mutated	DSMZ	Neg	DSMZ Cat# ACC-655, RRID:CVCL_1827
SK-N-F1	BM metastasis		11 years		MYCN not amplified, p53 mutated	mutated	ECACC	Neg	ECACC Cat# 94092304, RRID:CVCL_1702
LAN-6	BM metastasis	4	6 years	Post-treatment	MYCN not amplified	wild-type	DSMZ	Neg	DSMZ Cat# ACC-674, RRID:CVCL_1363
NBL-S	Primary tumor	3	3 years	Pre-treatment	MYCN not amplified	wild-type	DSMZ	Neg	DSMZ Cat# ACC-656, RRID:CVCL_2136
SH-SY5Y	BM metastasis	4	4 years	Post-treatment	MYCN not amplified	wild-type	Kindly gifted of professor Spampinato SM	Neg	ECACC Cat# 94030304, RRID:CVCL_0019
TET-21N					Derived from SH-SY-5Y, MYCN (exon II and III) gene under tetraciclin promoter	wild-type	kind gift of professor Della Valle G	Neg	RRID:CVCL_9812

## Sheet: Tab2
List of the primers used in this study
Primer	Sense	Antisense
MYCN I	ACCCGGAGACACCCGCGCAGAATC	GTAGAAGCAGGGCTGTAGCGAGTC
BIRC4	ACAAGGAGCAGCTTGCAAGA	AGCATGTTGTTCCCAAGGGT
CRABP1	CCACTGCACGCAAACTCTTC	GCCTGCATCCCTTCCTGAAA
CRABP2	GGCAACTGGAAAATCATCCG	GGTGGTGGAGGTTTTGATGTAG
SLC7A5	CTCTTCCTGATCGCCGTCTC	GACCACCTGCATGAGCTTCT
SLC1A5	ACCATATCTCCTTGATCCTGGC	TACGGTCCACGTAATTTTGGAG
IGF1R	GAAGGAGTTGCCAAGGGTGT	GCTTGGAGGTGCTAGGACTG
SLC38A5	AAATCTGAGCTCCCCCTGGT	GTGTTTCATGAGGGCGAGGG
AKT1	GCACAAACGAGGGGAGTACA	AAGGTGCGTTCGATGACAGT
AKT1S1	TGAGCCCACAGAGACAGAGA	CGGGGTCTGACTCACAGAAG
AKT2	TGATGGAGTATGCCAACGGG	GTCCTCCAGCACCTTGATGT
MLST8	TGGCAGCTGTCAATAGCACC	TCTTGATGCTCAGCTCCGTC
RPTOR	GGTGCTGTTAAGCCAAGTGC	TAGGGGAAGATGCCGACAGA
ADORA1	CTTCTTTGTGTGGGTGCTGC	GGTAAGGATGCTGGGCTTGT
EIF4EBP1	ACCTGTGACCAAAACACCCC	GGTAGTGCTCCACACGATGG
LARP1	GGTGGCACTCGAACCCATTT	CACTCGGTGGAAGGAAGCAA
LYK5	TGAAGGCCCTCGACTACATCC	GGAAAATCGTGGACCACTCGC
SKP2	GAGCCCGACAGTGAGAACA	GGAGGCACAGACAGGAAAA
TFDP1	AGCCAACGGAGAACTCAAGG	GCAGACCAAGGTGAGGAGTC
NRP2	GGGATCCTCTCCCTGACCTT	GGGTCCAGCCATTGTCATCA
ACACA	CAGAGGGAACATCCCTACGC	AAGAGACCATTCCGCCCATC
FASN	AGCAGTTCACGGACATGGAG	ATGGTACTTGGCCTTGGGTG
TP53	GCCCTATGAGCCGCCTGAG	CCAGGACAGGCACAAACACG
E2F1	GCATCCAGCTCATTGCCAAG	CAGGGTCTGCAATGCTACGA
CDK2	TGGTACCGAGCTCCTGAAATCCT	CGGAAGAGCTGGTCAATCTCAGAA
ELMO1	CATTGTTCTTCAGGGGGACGA	CAGGGAGCTAGGCTTGGTTG
ODC1	GGCTTTCCTGGATCTGAGGAT	ACATAGTATCTGCCGGGCTCA
TKT	TCAAAAAGGAGCACCCGGAC	GAGCCGCAGAGGTTGATGTT
DNMT1	GAGGAGGGCTACCTGGCTAAAG	GGGGCTAGGTGAAGGTTCAG
HMGA1	AACCACCACAACTCCAGGAAG	TTCCTTCCTGGAGTTGTGGTG
MMP2	TGATGGCATCGCTCAGATCC	GGCCTCGTATACCGCATCAA
NRCAM	CAGGCGATGACAACAATAGCC	ATCACGCGGAAGGAGTAGTTCA

## Sheet: Tab3
dataset:	E-MTAB-1781
ONE_COLOR_BARCODE	Sex	Age (day)	EFS (day)	EFS_bin	OS (day)	OS_bin	NMYC_status
252038210043_1_3	M	841	890	1	966	1	normal
252038210036_1_3	F	3	1615	0	1615	0	normal
252038210036_1_4	F	38	2265	0	2265	0	normal
252038210032_1_1	M	35	1536	0	1536	0	normal
252038210002_1_1	M	122	4705	0	4705	0	normal
252038210002_1_2	M	100	2927	0	2927	0	normal
252038210002_1_3	F	18	1877	0	1877	0	normal
252038210002_1_4	F	187	2163	0	2163	0	normal
252038210011_1_3	F	295	2762	0	2762	0	normal
252038210011_1_4	F	274	2761	0	2761	0	Amp
252038210012_1_2	F	35	3109	0	3109	0	normal
252038210032_1_2	M	3	2462	0	2462	0	normal
252038210032_1_3	M	24	1148	0	1148	0	normal
252038210148_1_1	M	4	764	0	764	0	normal
252038210021_1_1	M	1524	828	1	2269	0	normal
252038210021_1_2	F	0	70	1	2905	0	normal
252038210025_1_1	F	758	363	1	2694	0	normal
252038210025_1_2	F	521	206	1	3604	0	normal
252038210025_1_3	F	374	134	1	3385	0	normal
252038210026_1_4	F	206	132	1	3953	0	normal
252038210027_1_4	M	11	1567	1	4046	0	normal
252038210029_1_3	F	364	74	1	3903	0	normal
252038210030_1_1	M	87	155	1	2962	0	normal
252038210006_1_4	F	227	321	1	2694	0	normal
252038210017_1_2	M	305	301	1	2480	0	normal
252038210033_1_3	F	13	98	1	2828	0	normal
252038210057_1_1	M	47	1128	1	3561	0	normal
252038210060_1_2	M	262	33	1	3898	0	normal
252038210065_1_2	M	132	105	1	6419	0	normal
252038210068_1_2	M	101	168	1	2941	0	normal
252038210071_1_4	M	6	192	1	3785	0	normal
252038210076_1_2	M	227	293	1	2807	0	normal
252038210080_1_3	M	165	318	1	2907	0	normal
252038210082_1_2	F	304	98	1	4410	0	normal
252038210083_1_2	M	942	562	1	3566	0	normal
252038210085_1_3	F	359	1752	1	4210	0	normal
252038210091_1_1	M	202	286	1	2280	0	normal
252038210102_1_3	F	472	485	1	3635	0	normal
252038210116_1_3	F	453	651	1	2773	0	normal
252038210118_1_1	F	136	53	1	1715	0	normal
252038210119_1_3	M	10	724	1	1934	0	normal
252038210122_1_2	M	241	404	1	3995	0	normal
252038210124_1_2	F	197	289	1	3995	0	normal
252038210126_1_2	F	4094	240	1	4271	0	normal
252038210126_1_3	M	13	567	1	3376	0	normal
252038210143_1_3	F	28	188	1	2211	0	normal
252038210146_1_2	F	105	86	1	1689	0	normal
252038210147_1_1	M	0	68	1	2317	0	normal
252038210147_1_4	M	3	164	1	2264	0	normal
252038210151_1_1	M	42	83	1	1930	0	normal
252038210151_1_3	M	152	75	1	1847	0	normal
252038210157_1_4	M	3	390	1	1674	0	normal
252038210161_1_1	F	49	59	1	2194	0	normal
252038210163_1_1	M	279	738	1	2168	0	normal
252038210163_1_2	F	0	186	1	2121	0	normal
252038210197_1_3	F	692	106	1	1486	0	normal
252038210198_1_1	F	771	1133	1	1462	0	normal
252038210207_1_3	F	17	33	1	2860	0	normal
252038210223_1_3	M	0	125	1	1332	0	normal
252038210234_1_4	M	265	77	1	2101	0	normal
252038210244_1_1	F	199	141	1	3666	0	normal
252038210257_1_1		0	239	1	1101	0	normal
252038210023_1_2	F	8983	645	1	899	1	normal
252038210006_1_3	F	12	66	1	66	1	normal
252038210054_1_3	F	50	1262	1	2410	1	normal
252038210061_1_2	F	215	1399	1	4007	1	normal
252038210072_1_4	M	724	475	1	601	1	normal
252038210097_1_4	M	4785	414	1	1327	0	normal
252038210122_1_3	F	565	1202	0	1202	0	normal
252038210153_1_3	F	20	75	1	75	1	normal
252038210207_1_2	M	9282	187	0	187	0	normal
252038210233_1_2	F	189	442	1	913	0	normal
252038210265_1_3	M	394	169	1	886	0	normal
252038210018_1_1	F	29	2640	0	2640	0	normal
252038210018_1_2	M	165	1086	0	1086	0	normal
252038210020_1_3	M	1683	2756	0	2756	0	normal
252038210020_1_4	F	933	2534	0	2534	0	normal
252038210021_1_3	F	2111	2442	0	2442	0	normal
252038210022_1_3	F	890	2463	0	2463	0	normal
252038210022_1_4	M	217	1726	0	1726	0	normal
252038210024_1_3	M	1468	3953	0	3953	0	normal
252038210026_1_3	M	502	1406	0	1406	0	normal
252038210027_1_1	M	21	2839	0	2839	0	normal
252038210027_1_2	M	1074	4602	0	4602	0	normal
252038210027_1_3	M	1841	4660	0	4660	0	normal
252038210028_1_1	M	186	1513	0	1513	0	normal
252038210028_1_3	F	0	4364	0	4364	0	normal
252038210028_1_4	M	35	3093	0	3093	0	normal
252038210029_1_1	F	16	2482	0	2482	0	normal
252038210029_1_2	M	204	2263	0	2263	0	normal
252038210029_1_4	M	680	1783	0	1783	0	normal
252038210030_1_2	M	262	2656	0	2656	0	normal
252038210030_1_3	F	6	1380	0	1380	0	normal
252038210031_1_1	M	402	2992	0	2992	0	normal
252038210031_1_2	M	212	4599	0	4599	0	normal
252038210004_1_4	M	14	1870	0	1870	0	normal
252038210005_1_1	M	263	2113	0	2113	0	normal
252038210005_1_3	F	217	2539	0	2539	0	normal
252038210006_1_1	M	0	2423	0	2423	0	normal
252038210006_1_2	M	443	2569	0	2569	0	normal
252038210007_1_2	M	103	2114	0	2114	0	normal
252038210007_1_3	M	1676	2395	0	2395	0	normal
252038210007_1_4	F	1798	2197	0	2197	0	normal
252038210009_1_1	F	385	2651	0	2651	0	normal
252038210009_1_2	F	300	2509	0	2509	0	normal
252038210014_1_1	M	75	2140	0	2140	0	normal
252038210015_1_1	F	143	2351	0	2351	0	normal
252038210034_1_1	M	370	1597	0	1597	0	normal
252038210034_1_2	M	315	2558	0	2558	0	normal
252038210045_1_4	M	59	2816	0	2816	0	normal
252038210048_1_2	F	144	6934	0	6934	0	normal
252038210048_1_4	M	79	3901	0	3901	0	normal
252038210049_1_4	M	218	3013	0	3013	0	normal
252038210051_1_1	M	222	2552	0	2552	0	normal
252038210052_1_1	F	1085	4504	0	4504	0	normal
252038210052_1_4	M	0	2167	0	2167	0	normal
252038210053_1_4	F	367	2016	0	2016	0	normal
252038210054_1_1	M	425	2355	0	2355	0	normal
252038210054_1_2	M	1701	2918	0	2918	0	normal
252038210054_1_4	M	544	2432	0	2432	0	normal
252038210055_1_2	F	301	2458	0	2458	0	normal
252038210055_1_3	M	46	3041	0	3041	0	normal
252038210055_1_4	M	272	2549	0	2549	0	normal
252038210056_1_1	F	887	3703	0	3703	0	normal
252038210056_1_2	F	0	3256	0	3256	0	normal
252038210057_1_3	M	1909	2470	0	2470	0	normal
252038210057_1_4	M	256	1016	0	1016	0	normal
252038210058_1_1	F	93	3024	0	3024	0	normal
252038210059_1_4	M	228	3747	0	3747	0	normal
252038210060_1_1	M	465	2673	0	2673	0	normal
252038210060_1_3	M	121	2878	0	2878	0	normal
252038210061_1_1	M	151	3324	0	3324	0	normal
252038210062_1_2	M	10	2055	0	2055	0	normal
252038210062_1_3	M	2	1001	0	1001	0	normal
252038210062_1_4	F	546	3990	0	3990	0	normal
252038210063_1_1	F	9	3662	0	3662	0	normal
252038210063_1_2	M	190	4487	0	4487	0	normal
252038210063_1_3	M	56	4828	0	4828	0	normal
252038210064_1_1	F	4	3136	0	3136	0	normal
252038210064_1_2	F	163	2467	0	2467	0	normal
252038210064_1_4	M	0	4368	0	4368	0	normal
252038210065_1_3	F	379	4883	0	4883	0	normal
252038210065_1_4	F	530	3218	0	3218	0	normal
252038210066_1_2	M	356	2835	0	2835	0	normal
252038210066_1_3	M	134	2029	0	2029	0	normal
252038210066_1_4	M	13	2375	0	2375	0	normal
252038210068_1_1	M	108	2680	0	2680	0	normal
252038210068_1_3	M	1071	4861	0	4861	0	normal
252038210068_1_4	M	526	5527	0	5527	0	normal
252038210070_1_1	M	1640	2966	0	2966	0	normal
252038210070_1_2	F	41	3957	0	3957	0	normal
252038210071_1_1	M	181	4195	0	4195	0	normal
252038210071_1_3	M	37	4378	0	4378	0	normal
252038210072_1_3	M	7	2310	0	2310	0	normal
252038210073_1_2	M	63	3578	0	3578	0	normal
252038210073_1_3	M	139	2631	0	2631	0	normal
252038210074_1_1	M	49	2774	0	2774	0	normal
252038210074_1_2	M	0	3223	0	3223	0	normal
252038210074_1_4	M	337	3297	0	3297	0	normal
252038210076_1_4	M	429	3411	0	3411	0	normal
252038210077_1_1	F	5	1602	0	1602	0	normal
252038210077_1_2	F	541	5131	0	5131	0	normal
252038210078_1_1	M	82	4147	0	4147	0	normal
252038210078_1_3	M	92	4480	0	4480	0	normal
252038210079_1_3	M	765	2863	0	2863	0	normal
252038210080_1_4	F	35	1047	0	1047	0	normal
252038210081_1_4	M	66	4600	0	4600	0	normal
252038210082_1_3	F	379	3691	0	3691	0	normal
252038210082_1_4	F	824	2723	0	2723	0	normal
252038210083_1_1	F	495	5234	0	5234	0	normal
252038210083_1_3	F	515	3648	0	3648	0	normal
252038210085_1_1	F	303	2499	0	2499	0	normal
252038210085_1_4	F	0	3832	0	3832	0	normal
252038210086_1_3	M	202	6482	0	6482	0	normal
252038210088_1_2	F	193	3857	0	3857	0	normal
252038210088_1_3	M	371	2808	0	2808	0	normal
252038210089_1_2	M	2003	4340	0	4340	0	normal
252038210090_1_2	F	426	3849	0	3849	0	normal
252038210090_1_3	F	181	3250	0	3250	0	normal
252038210091_1_2	F	128	2588	0	2588	0	normal
252038210092_1_3	F	499	4787	0	4787	0	normal
252038210093_1_1	F	488	707	0	707	0	normal
252038210094_1_2	F	344	3566	0	3566	0	normal
252038210094_1_4	F	472	3312	0	3312	0	normal
252038210095_1_2	F	400	5318	0	5318	0	normal
252038210095_1_4	M	451	4440	0	4440	0	normal
252038210096_1_3	M	442	3575	0	3575	0	normal
252038210096_1_4	F	427	883	0	883	0	normal
252038210097_1_1	M	431	3011	0	3011	0	normal
252038210097_1_2	F	94	2504	0	2504	0	normal
252038210097_1_3	M	1381	3671	0	3671	0	normal
252038210098_1_2	M	498	3536	0	3536	0	normal
252038210100_1_3	M	497	4392	0	4392	0	normal
252038210101_1_4	M	971	3753	0	3753	0	normal
252038210106_1_2	M	452	5147	0	5147	0	normal
252038210106_1_4	M	366	3958	0	3958	0	normal
252038210107_1_2	M	395	3990	0	3990	0	normal
252038210109_1_3	F	461	994	0	994	0	normal
252038210111_1_4	M	173	3807	0	3807	0	normal
252038210113_1_1	M	147	2217	0	2217	0	normal
252038210114_1_2	M	91	4032	0	4032	0	normal
252038210114_1_4	F	743	3301	0	3301	0	normal
252038210116_1_2	M	417	1211	0	1211	0	normal
252038210116_1_4	M	243	4494	0	4494	0	normal
252038210117_1_1	M	532	1682	0	1682	0	normal
252038210117_1_2	M	119	1814	0	1814	0	normal
252038210117_1_4	F	5578	1505	0	1505	0	normal
252038210118_1_2	F	679	1839	0	1839	0	normal
252038210118_1_4	F	43	1675	0	1675	0	normal
252038210119_1_4	M	165	2194	0	2194	0	normal
252038210120_1_3	F	589	1648	0	1648	0	normal
252038210120_1_4	M	126	1416	0	1416	0	normal
252038210122_1_1	M	484	4985	0	4985	0	normal
252038210122_1_4	M	155	1723	0	1723	0	normal
252038210123_1_1	F	25	2962	0	2962	0	normal
252038210123_1_3	M	225	2886	0	2886	0	normal
252038210123_1_4	F	4	1518	0	1518	0	normal
252038210124_1_1	M	61	1655	0	1655	0	normal
252038210124_1_3	F	26	3877	0	3877	0	normal
252038210124_1_4	F	236	3565	0	3565	0	normal
252038210125_1_1	M	1	1765	0	1765	0	normal
252038210125_1_2	F	350	2576	0	2576	0	normal
252038210125_1_3	F	183	5507	0	5507	0	normal
252038210125_1_4	M	230	2316	0	2316	0	normal
252038210126_1_1	M	349	2057	0	2057	0	normal
252038210126_1_4	F	146	1788	0	1788	0	normal
252038210127_1_2	M	329	2066	0	2066	0	normal
252038210143_1_1	M	129	1306	0	1306	0	normal
252038210143_1_4	F	1099	1758	0	1758	0	normal
252038210144_1_4	M	80	2197	0	2197	0	normal
252038210145_1_1	F	732	1069	0	1069	0	normal
252038210145_1_2	F	121	2249	0	2249	0	normal
252038210145_1_3	M	101	2364	0	2364	0	normal
252038210145_1_4	F	700	2337	0	2337	0	normal
252038210146_1_3	F	180	998	0	998	0	normal
252038210147_1_2	M	8	2330	0	2330	0	normal
252038210147_1_3	M	116	2495	0	2495	0	normal
252038210148_1_2	M	20	2658	0	2658	0	normal
252038210148_1_3	M	267	2582	0	2582	0	normal
252038210149_1_1	M	85	2287	0	2287	0	normal
252038210149_1_2	M	313	1393	0	1393	0	normal
252038210149_1_4	F	118	2009	0	2009	0	normal
252038210152_1_1	F	23	2675	0	2675	0	normal
252038210152_1_3	M	69	2245	0	2245	0	normal
252038210153_1_1	F	751	1863	0	1863	0	normal
252038210153_1_2	M	290	1708	0	1708	0	normal
252038210154_1_2	F	56	1463	0	1463	0	normal
252038210154_1_3	F	437	1725	0	1725	0	normal
252038210155_1_2	M	75	1579	0	1579	0	normal
252038210155_1_4	M	11	2069	0	2069	0	normal
252038210156_1_4	M	460	1980	0	1980	0	normal
252038210157_1_1	F	18	1933	0	1933	0	normal
252038210157_1_2	F	121	1805	0	1805	0	normal
252038210157_1_3	M	9	390	0	390	0	normal
252038210158_1_1	F	170	2044	0	2044	0	normal
252038210158_1_3	F	262	2182	0	2182	0	normal
252038210158_1_4	M	98	776	0	776	0	normal
252038210160_1_4	M	2	1982	0	1982	0	normal
252038210161_1_3	F	226	2197	0	2197	0	normal
252038210162_1_1	M	84	2190	0	2190	0	normal
252038210162_1_2	M	356	2121	0	2121	0	normal
252038210162_1_3	M	23	1441	0	1441	0	normal
252038210162_1_4	M	98	2488	0	2488	0	normal
252038210164_1_1	M	560	2156	0	2156	0	normal
252038210164_1_2	F	218	2250	0	2250	0	normal
252038210164_1_3	F	0	2189	0	2189	0	normal
252038210164_1_4	M	8	2128	0	2128	0	normal
252038210173_1_2	F	90	1483	0	1483	0	normal
252038210184_1_4	F	343	1356	0	1356	0	normal
252038210192_1_3	M	137	1483	0	1483	0	normal
252038210192_1_4	F	30	282	0	282	0	normal
252038210193_1_1	M	19	629	0	629	0	normal
252038210194_1_2	M	50	1405	0	1405	0	normal
252038210195_1_4	F	1533	1350	0	1350	0	normal
252038210196_1_4	F	75	1632	0	1632	0	normal
252038210197_1_1	F	86	999	0	999	0	normal
252038210197_1_4	F	212	995	0	995	0	normal
252038210198_1_2	M	217	1695	0	1695	0	normal
252038210198_1_4	F	860	1638	0	1638	0	normal
252038210200_1_1	F	132	224	0	224	0	normal
252038210203_1_3	F	34	1862	0	1862	0	normal
252038210203_1_4	F	233	1672	0	1672	0	normal
252038210204_1_1	F	245	1424	0	1424	0	normal
252038210204_1_2	M	257	848	0	848	0	normal
252038210204_1_3	M	39	1694	0	1694	0	normal
252038210204_1_4	F	5	827	0	827	0	normal
252038210216_1_2	F	12	1844	0	1844	0	normal
252038210223_1_4	F	564	1223	0	1223	0	normal
252038210224_1_3	M	61	1304	0	1304	0	normal
252038210224_1_4	F	493	1065	0	1065	0	normal
252038210225_1_1	M	231	1274	0	1274	0	normal
252038210225_1_2	M	0	1170	0	1170	0	normal
252038210225_1_4	M	974	1267	0	1267	0	normal
252038210233_1_4	F	128	1093	0	1093	0	normal
252038210234_1_1	M	123	1513	0	1513	0	normal
252038210234_1_2	M	317	1292	0	1292	0	normal
252038210235_1_2	M	4	1389	0	1389	0	normal
252038210236_1_1	M	216	1400	0	1400	0	normal
252038210237_1_2	F	216	641	0	641	0	normal
252038210237_1_3	M	323	1457	0	1457	0	normal
252038210237_1_4	F	122	1541	0	1541	0	normal
252038210268_1_4	M	598	821	0	821	0	normal
252038210265_1_4	F	50	885	0	885	0	normal
252038210266_1_1	M	220	1359	0	1359	0	normal
252038210266_1_2	F	71	1359	0	1359	0	normal
252038210266_1_3	F	762	1128	0	1128	0	normal
252038210274_1_3		87	1916	0	1916	0	normal
252038210274_1_2		3488	2297	0	2297	0	normal
252038210263_1_1		1516	1896	0	1896	0	normal
252038210275_1_4		235	1542	0	1542	0	normal
252038210274_1_1		133	264	0	264	0	normal
252038210256_1_2		264	801	0	801	0	normal
252038210256_1_3		1102	959	0	959	0	normal
252038210255_1_2		988	448	0	448	0	normal
252038210255_1_4		154	1134	0	1134	0	normal
252038210255_1_3		541	987	0	987	0	normal
252038210257_1_2		33	372	0	372	0	normal
252038210256_1_4		473	585	0	585	0	normal
252038210258_1_4		166	710	0	710	0	normal
252038210257_1_4		0	855	0	855	0	normal
252038210257_1_3		729	704	0	704	0	normal
252038210038_1_4	F	271	4890	0	4890	0	normal
252038210044_1_1	F	660	5070	0	5070	0	normal
252038210044_1_2	F	270	5040	0	5040	0	normal
252038210044_1_4	M	1050	2280	0	2280	0	normal
252038210191_1_3	F	330	4110	0	4110	0	normal
252038210191_1_4	M	240	1560	0	1560	0	normal
252038210192_1_1	M	30	1290	0	1290	0	normal
252038210183_1_4	F	957	1092	1	1753	1	normal
252038210186_1_2	M	2041	783	1	2851	1	normal
252038210190_1_1	M	2528	882	1	1016	1	normal
252038210038_1_1	M	47	1984	0	1984	0	normal
252038210169_1_2	F	56	3131	0	3131	0	normal
252038210171_1_2	M	216	2015	0	2015	0	normal
252038210171_1_3	F	58	2852	0	2852	0	normal
252038210184_1_2	F	53	1043	0	1043	0	normal
252038210177_1_2		3240	NA	NA	1890	0	normal
252038210177_1_4		540	NA	NA	300	0	normal
252038210178_1_1		120	NA	NA	780	0	normal
252038210180_1_2		0	NA	NA	4200	0	normal
252038210181_1_2		210	NA	NA	2100	0	normal
252038210181_1_3		720	NA	NA	3870	0	normal
252038210181_1_4		240	NA	NA	3900	0	normal
252038210214_1_2		30	NA	NA	9000	0	normal
252038210214_1_3		510	NA	NA	6480	0	normal
252038210216_1_3		90	NA	NA	4380	0	normal
252038210216_1_4		180	NA	NA	2400	0	normal
252038210040_1_1	n.a.	60	1080	0	1080	0	normal
252038210040_1_2	n.a.	120	1740	0	1740	0	normal
252038210041_1_2	n.a.	310	1590	0	1590	0	normal
252038210041_1_3	n.a.	300	1140	0	1140	0	normal
252038210041_1_4	n.a.	360	1110	0	1110	0	normal
252038210046_1_4	n.a.	240	1470	0	1470	0	normal
252038210146_1_4	n.a.	300	720	0	720	0	normal
252038210149_1_3	n.a.	300	810	0	810	0	normal
252038210166_1_1	n.a.	210	1410	0	1410	0	normal
252038210173_1_3	n.a.	300	150	0	150	0	normal
252038210167_1_4	M	1437	1455	1	2324	1	normal
252038210019_1_3	F	432	2135	0	2135	0	normal
252038210031_1_3	M	75	4469	0	4469	0	normal
252038210010_1_1	M	81	2813	0	2813	0	normal
252038210010_1_2	M	180	3417	0	3417	0	normal
252038210010_1_3	F	261	3283	0	3283	0	normal
252038210010_1_4	F	21	2771	0	2771	0	normal
252038210013_1_1	M	387	4669	0	4669	0	normal
252038210013_1_3	M	516	2947	0	2947	0	normal
252038210015_1_3	F	318	2254	0	2254	0	normal
252038210015_1_4	M	294	2730	0	2730	0	normal
252038210016_1_3	F	801	2247	0	2247	0	normal
252038210042_1_2	M	342	2621	0	2621	0	normal
252038210183_1_1	M	519	2222	0	2222	0	normal
252038210185_1_2	M	330	2669	0	2669	0	normal
252038210186_1_3	M	435	2989	0	2989	0	normal
252038210205_1_1	F	225	3901	0	3901	0	normal
252038210205_1_2	F	147	3416	0	3416	0	normal
252038210205_1_3	M	309	3045	0	3045	0	normal
252038210205_1_4	F	282	1705	0	1705	0	normal
252038210036_1_2	M	357	286	1	412	1	Amp
252038210031_1_4	M	1328	718	1	1260	1	normal
252038210004_1_1	M	110	70	1	1606	0	normal
252038210011_1_2	F	793	685	1	760	1	Amp
252038210032_1_4	M	2230	584	1	2030	0	normal
252038210042_1_3	F	1195	223	1	309	1	Amp
252038210012_1_1	M	31	5494	0	5494	0	normal
252038210012_1_3	F	1034	1493	0	1493	0	Amp
252038210206_1_1		441	NA	NA	412	0	Amp
252038210024_1_1	M	451	112	1	3283	0	Amp
252038210026_1_2	F	352	493	1	5268	0	normal
252038210013_1_4	F	146	17	1	1647	0	normal
252038210017_1_4	F	8926	1576	1	5860	0	normal
252038210047_1_4	M	10	296	1	3315	0	normal
252038210056_1_4	F	0	207	1	2798	0	normal
252038210061_1_4	M	240	54	1	3604	0	normal
252038210079_1_4	M	1012	4653	1	4696	0	normal
252038210086_1_1	M	1602	1890	1	3233	0	normal
252038210098_1_3	M	2429	1480	1	4285	0	normal
252038210108_1_2	M	1126	1246	1	4067	0	normal
252038210117_1_3	M	207	1122	1	1850	0	normal
252038210119_1_1	F	2186	834	1	1720	0	normal
252038210121_1_1	M	5225	337	1	1739	0	normal
252038210151_1_2	F	259	715	1	2436	0	normal
252038210153_1_4	M	1708	668	1	1889	0	normal
252038210159_1_2	F	121	74	1	2182	0	normal
252038210160_1_1	F	2225	928	1	1008	0	normal
252038210160_1_2	M	1174	468	1	1984	0	Amp
252038210161_1_2	M	2324	1863	1	2344	0	normal
252038210173_1_4	M	1267	886	1	1984	0	normal
252038210193_1_2	F	849	623	1	785	0	Amp
252038210194_1_1	M	2326	691	1	1517	0	normal
252038210195_1_2	F	1325	833	1	1666	0	normal
252038210196_1_2	F	112	657	1	1391	0	Amp
252038210200_1_2	F	492	187	1	1562	0	normal
252038210203_1_2	F	1787	244	1	2146	0	normal
252038210216_1_1	M	837	566	1	1776	0	Amp
252038210268_1_3	M	1812	499	1	834	0	normal
252038210275_1_2		1553	874	1	2701	0	normal
252038210275_1_1		827	801	1	966	0	normal
252038210021_1_4	F	1081	347	1	360	1	Amp
252038210022_1_2	M	1408	540	1	1120	1	normal
252038210028_1_2	F	767	330	1	404	1	Amp
252038210004_1_2	M	1282	593	1	766	1	normal
252038210004_1_3	M	1537	615	1	1235	1	normal
252038210005_1_4	M	85	161	1	209	1	Amp
252038210007_1_1	M	1004	866	1	1540	1	normal
252038210017_1_1	M	196	351	1	539	1	Amp
252038210033_1_1	F	310	98	1	103	1	Amp
252038210033_1_2	M	1319	753	1	2808	1	normal
252038210036_1_1	F	1964	441	1	478	1	Amp
252038210045_1_3	M	641	563	1	1073	1	Amp
252038210046_1_1	M	552	344	1	369	1	normal
252038210046_1_2	F	526	295	1	429	1	Amp
252038210046_1_3	F	1529	532	1	1118	1	normal
252038210047_1_2	F	583	946	1	1375	1	Amp
252038210050_1_1	F	1858	421	1	638	1	normal
252038210051_1_4	F	1931	631	1	1397	1	normal
252038210055_1_1	M	1570	708	1	1152	1	normal
252038210056_1_3	M	1017	250	1	364	1	Amp
252038210058_1_3	F	207	674	1	1820	1	normal
252038210058_1_4	F	658	780	1	843	1	normal
252038210061_1_3	F	4562	759	1	1773	1	normal
252038210064_1_3	F	517	433	1	711	1	Amp
252038210065_1_1	M	1679	522	1	1655	1	Amp
252038210067_1_2	F	2105	443	1	784	1	Amp
252038210070_1_4	F	279	482	1	889	1	Amp
252038210073_1_1	F	8278	214	1	360	1	Amp
252038210073_1_4	M	4131	524	1	592	1	Amp
252038210080_1_2	F	1585	483	1	846	1	normal
252038210082_1_1	F	1424	705	1	3809	1	normal
252038210090_1_1	F	978	1197	1	1695	1	Amp
252038210108_1_3	M	987	593	1	1362	1	normal
252038210113_1_4	M	1808	2016	1	2836	1	normal
252038210118_1_3	F	529	407	1	425	1	Amp
252038210121_1_3	M	711	196	1	480	1	normal
252038210151_1_4	M	2135	454	1	1063	1	normal
252038210154_1_4	F	633	431	1	454	1	Amp
252038210155_1_1	F	423	417	1	526	1	Amp
252038210159_1_4	F	1057	349	1	1123	1	normal
252038210196_1_3	M	947	738	1	892	1	Amp
252038210207_1_1	F	448	280	0	280	0	Amp
252038210207_1_4	M	447	55	1	203	1	Amp
252038210233_1_3	F	1764	1089	1	1322	1	Amp
252038210236_1_2	M	907	454	1	555	1	Amp
252038210268_1_2	M	989	287	1	663	1	Amp
252038210262_1_4		1875	1002	1	1382	0	normal
252038210276_1_2		1053	336	1	380	1	Amp
252038210263_1_2		953	405	1	572	1	Amp
252038210276_1_3		2621	259	0	259	0	normal
252038210276_1_4		1431	232	0	232	0	Amp
252038210023_1_3	M	1644	3210	0	3210	0	normal
252038210024_1_4	M	619	3357	0	3357	0	normal
252038210026_1_1	M	476	5298	0	5298	0	normal
252038210030_1_4	F	1397	3804	0	3804	0	normal
252038210005_1_2	M	219	2506	0	2506	0	Amp
252038210009_1_3	M	1590	2801	0	2801	0	normal
252038210048_1_1	F	1733	3584	0	3584	0	normal
252038210048_1_3	M	823	3874	0	3874	0	Amp
252038210050_1_4	F	335	2055	0	2055	0	Amp
252038210052_1_3	M	1141	2485	0	2485	0	normal
252038210057_1_2	M	386	2807	0	2807	0	normal
252038210062_1_1	M	769	2972	0	2972	0	Amp
252038210071_1_2	M	571	3274	0	3274	0	Amp
252038210072_1_2	F	2041	3027	0	3027	0	normal
252038210075_1_1	M	1486	4892	0	4892	0	normal
252038210080_1_1	M	1262	3208	0	3208	0	normal
252038210083_1_4	F	321	5133	0	5133	0	normal
252038210087_1_4	F	217	2306	0	2306	0	Amp
252038210094_1_3	M	1029	4016	0	4016	0	Amp
252038210095_1_1	M	1652	3526	0	3526	0	Amp
252038210106_1_3	M	1308	3501	0	3501	0	Amp
252038210114_1_3	M	2737	3722	0	3722	0	Amp
252038210116_1_1	M	660	4090	0	4090	0	Amp
252038210119_1_2	F	533	1239	0	1239	0	Amp
252038210120_1_1	M	1010	3281	0	3281	0	normal
252038210120_1_2	F	582	3238	0	3238	0	Amp
252038210121_1_4	M	441	1347	0	1347	0	Amp
252038210127_1_3	M	227	2219	0	2219	0	normal
252038210127_1_4	M	214	2556	0	2556	0	normal
252038210143_1_2	M	92	2101	0	2101	0	Amp
252038210146_1_1	F	3749	2537	0	2537	0	Amp
252038210148_1_4	F	880	2462	0	2462	0	Amp
252038210152_1_2	M	3	2005	0	2005	0	normal
252038210154_1_1	M	1101	1757	0	1757	0	normal
252038210155_1_3	F	134	1953	0	1953	0	Amp
252038210158_1_2	M	363	2079	0	2079	0	normal
252038210159_1_1	M	1273	2075	0	2075	0	normal
252038210161_1_4	M	1742	1260	0	1260	0	Amp
252038210163_1_3	F	710	2205	0	2205	0	Amp
252038210163_1_4	F	247	2296	0	2296	0	normal
252038210193_1_3	M	1215	1188	0	1188	0	normal
252038210196_1_1	M	768	1499	0	1499	0	normal
252038210197_1_2	M	162	1257	0	1257	0	Amp
252038210198_1_3	M	34	1925	0	1925	0	Amp
252038210203_1_1	M	204	1676	0	1676	0	normal
252038210237_1_1	M	451	1432	0	1432	0	normal
252038210244_1_2	F	865	877	0	877	0	Amp
252038210274_1_4		1383	1364	0	1364	0	normal
252038210256_1_1		267	577	0	577	0	Amp
252038210045_1_1	F	1830	420	1	960	1	normal
252038210045_1_2	M	1200	1170	1	2010	1	normal
252038210184_1_3	n.d.	960	870	1	870	1	Amp
252038210044_1_3	M	1290	6600	0	6600	0	normal
252038210191_1_2	F	360	4890	0	4890	0	normal
252038210043_1_4	M	2885	374	1	1135	1	normal
252038210168_1_4	M	2227	233	1	1167	1	normal
252038210169_1_1	F	2081	426	1	725	1	Amp
252038210169_1_4	F	1471	8	1	8	1	Amp
252038210170_1_1	M	1132	634	1	727	1	normal
252038210170_1_2	F	32	30	1	36	1	normal
252038210170_1_4	M	818	200	1	331	1	normal
252038210171_1_1	M	676	198	1	271	1	Amp
252038210173_1_1	M	1606	519	1	535	1	normal
252038210183_1_3	M	1272	704	1	2028	1	normal
252038210184_1_1	F	1089	595	1	617	1	normal
252038210189_1_4	M	1647	640	1	856	1	normal
252038210190_1_2	M	839	328	1	330	1	Amp
252038210191_1_1	M	1019	308	1	549	1	Amp
252038210169_1_3	F	192	2511	0	2511	0	normal
252038210170_1_3	F	214	1116	0	1116	0	normal
252038210176_1_1		210	NA	NA	300	1	Amp
252038210176_1_2		3060	NA	NA	840	1	normal
252038210176_1_3		660	NA	NA	1140	0	normal
252038210176_1_4		1020	NA	NA	210	1	Amp
252038210180_1_1		3600	NA	NA	3300	1	normal
252038210180_1_3		6480	NA	NA	3870	1	normal
252038210181_1_1		0	NA	NA	4020	0	normal
252038210214_1_1		1560	NA	NA	1080	1	normal
252038210215_1_3		630	NA	NA	270	1	normal
252038210040_1_3	n.a.	3240	90	1	90	1	Amp
252038210040_1_4	n.a.	690	570	1	720	1	Amp
252038210041_1_1	n.a.	1560	300	1	330	1	Amp
252038210001_1_1	M	1113	375	1	735	1	normal
252038210001_1_2	M	1611	323	1	487	1	Amp
252038210001_1_4	M	450	302	1	510	1	normal
252038210033_1_4	M	870	181	1	846	1	Amp
252038210042_1_1	F	267	354	1	441	1	normal
252038210263_1_4		1038	85	1	110	1	Amp
252038210272_1_1		954	344	1	523	1	Amp
252038210272_1_2		753	393	1	459	1	normal
252038210272_1_3		1245	908	1	3202	0	Amp
252038210273_1_2		675	454	1	531	1	Amp
252038210273_1_3		1026	120	1	285	1	Amp
252038210283_1_1		261	2648	1	4007	0	Amp
252038210283_1_2		822	410	1	509	1	Amp
252038210283_1_3		1194	275	1	296	1	Amp
252038210283_1_4		882	690	1	748	1	Amp
252038210284_1_1		795	349	1	432	1	normal
252038210284_1_2		4527	161	1	779	1	normal
252038210284_1_3		1824	190	1	277	1	Amp
252038210287_1_1		519	296	1	330	1	Amp
252038210287_1_2		876	1432	1	2332	1	Amp
252038210287_1_4		846	81	1	301	1	Amp
252038210288_1_1		1455	421	1	654	1	normal
252038210288_1_3		633	552	1	660	1	Amp
252038210286_1_1		915	460	1	487	1	Amp
252038210286_1_2		1218	653	1	675	1	Amp
252038210285_1_2		981	979	1	1085	1	Amp
252038210272_1_4		4431	8	0	8	0	Amp
252038210273_1_1		1125	2616	0	2616	0	Amp
252038210273_1_4		417	3891	0	3891	0	Amp
252038210284_1_4		1809	3001	0	3001	0	normal
252038210287_1_3		423	2853	0	2853	0	Amp
252038210263_1_3		1485	1994	0	1994	0	normal
252038210288_1_2		1203	2052	0	2052	0	normal
252038210288_1_4		1155	2518	0	2518	0	normal
252038210286_1_3		1959	2118	0	2118	0	normal
252038210286_1_4		441	1234	0	1234	0	Amp
252038210285_1_1		1149	918	0	918	0	Amp
252038210285_1_3		2241	2161	0	2161	0	normal
252038210285_1_4		1365	1974	0	1974	0	Amp
252038210019_1_1	M	1890	164	1	2174	0	normal
252038210019_1_2	M	1545	602	1	1229	1	normal
252038210020_1_1	F	1764	349	1	1341	1	normal
252038210020_1_2	F	489	187	1	209	1	Amp
252038210013_1_2	F	1488	262	1	541	1	normal
252038210016_1_2	F	1053	665	1	884	1	normal
252038210042_1_4	M	1676	576	1	1049	1	Amp
252038210043_1_2	F	633	314	1	345	1	Amp
252038210166_1_2	M	1024	147	1	3234	0	normal
252038210166_1_3	M	924	218	1	364	1	normal
252038210166_1_4	M	1067	837	1	2051	0	Amp
252038210167_1_1	M	1968	112	1	239	1	normal
252038210167_1_3	M	1071	227	1	498	1	normal
252038210168_1_2	F	714.6	269	1	269	1	Amp
252038210168_1_3	F	3072	245	1	415	1	Amp
252038210183_1_2	M	410	317	1	495	1	Amp
252038210185_1_3	M	3636	814	1	928	1	normal
252038210185_1_4	F	1173	797	1	3854	0	normal
252038210186_1_1	M	3189	475	1	798	1	normal
252038210186_1_4	F	1026	45	1	1174	1	normal
252038210187_1_1	F	935.4	453	1	476	1	Amp
252038210187_1_2	M	1547	322	1	593	1	Amp
252038210187_1_3	M	1113	147	1	218	1	normal
252038210188_1_1	M	1404	83	1	1187	1	normal
252038210188_1_2	M	1275	424	1	1058	1	normal
252038210189_1_2	F	1573	123	1	600	0	normal
252038210201_1_4	F	792	8	1	12	1	Amp
252038210206_1_3	M	711	47	1	200	1	normal
252038210206_1_4	F	822	377	1	467	1	normal
252038210235_1_1	M	936	438	1	454	1	Amp
252038210009_1_4	M	237	3945	0	3945	0	normal
252038210016_1_1	M	180	3948	0	3948	0	normal
252038210016_1_4	F	921	2313	0	2313	0	normal
252038210043_1_1	M	549	2871	0	2871	0	normal
252038210167_1_2	F	1413	2432	0	2432	0	Amp
252038210168_1_1	M	810	2054	0	2054	0	normal
252038210189_1_1	F	2916	2281	0	2281	0	normal
252038210189_1_3	F	521	2739	0	2739	0	Amp
252038210234_1_3	M	972	3846	0	3846	0	normal
252038210024_1_2	M	121	326	1	391	1	Amp
252038210053_1_1	M	379	620	1	1081	1	Amp
252038210063_1_4	M	3842	363	1	499	1	Amp
252038210067_1_1	F	666	56	1	522	1	normal
252038210067_1_3	F	536	212	1	220	1	Amp
252038210067_1_4	F	1841	532	1	626	1	normal
252038210069_1_4	F	2264	622	1	2132	1	normal
252038210070_1_3	M	1363	196	1	1014	1	normal
252038210072_1_1	F	144	393	1	419	1	normal
252038210077_1_3	M	1904	201	1	207	1	Amp
252038210079_1_1	F	1221	970	1	1401	1	normal
252038210081_1_3	M	1429	922	1	1247	1	normal
252038210084_1_1	M	932	838	1	1549	1	normal
252038210086_1_4	M	589	305	1	375	1	Amp
252038210087_1_2	F	625	840	1	1191	1	Amp
252038210092_1_1	F	1000	402	1	416	1	Amp
252038210095_1_3	F	2544	812	1	1454	1	normal
252038210101_1_2	M	3394	357	1	479	1	normal
252038210102_1_4	M	933	497	1	1445	1	normal
252038210109_1_1	F	5465	555	1	763	1	normal
252038210115_1_1	M	4394	486	1	1293	1	normal
252038210023_1_1	F	408	5893	0	5893	0	normal
252038210047_1_1	M	0	3996	0	3996	0	normal
252038210047_1_3	M	118	3725	0	3725	0	normal
252038210051_1_3	M	3	3451	0	3451	0	normal
252038210052_1_2	M	417	3707	0	3707	0	normal
252038210053_1_2	F	529	3641	0	3641	0	normal
252038210053_1_3	M	545	4042	0	4042	0	normal
252038210076_1_3	M	107	3571	0	3571	0	normal
252038210077_1_4	M	0	5537	0	5537	0	normal
252038210081_1_1	F	638	4007	0	4007	0	normal
252038210081_1_2	F	52	3571	0	3571	0	normal
252038210085_1_2	F	705	3750	0	3750	0	normal
252038210087_1_1	M	239	3677	0	3677	0	normal
252038210088_1_1	M	66	3248	0	3248	0	normal
252038210089_1_1	M	228	3917	0	3917	0	normal
252038210089_1_3	F	1016	5435	0	5435	0	normal
252038210089_1_4	M	449	3352	0	3352	0	normal
252038210091_1_3	F	465	4347	0	4347	0	normal
252038210092_1_2	F	403	4427	0	4427	0	normal
252038210092_1_4	M	496	2101	0	2101	0	normal
252038210093_1_2	M	414	2094	0	2094	0	normal
252038210093_1_3	F	546	3456	0	3456	0	normal
252038210093_1_4	M	49	1330	0	1330	0	normal
252038210096_1_1	M	715	1924	0	1924	0	normal
252038210096_1_2	M	744	5329	0	5329	0	normal
252038210098_1_1	M	456	1961	0	1961	0	normal
252038210098_1_4	M	121	3328	0	3328	0	normal
252038210099_1_1	M	405	4556	0	4556	0	normal
252038210100_1_2	M	12	3163	0	3163	0	normal
252038210100_1_4	F	564	3149	0	3149	0	normal
252038210101_1_1	M	401	6033	0	6033	0	normal
252038210101_1_3	M	420	4492	0	4492	0	normal
252038210102_1_1	M	380	1799	0	1799	0	normal
252038210106_1_1	M	507	3508	0	3508	0	normal
252038210107_1_3	F	194	4844	0	4844	0	normal
252038210107_1_4	F	440	3753	0	3753	0	normal
252038210108_1_1	F	468	3268	0	3268	0	normal
252038210109_1_2	M	463	1372	0	1372	0	normal
252038210109_1_4	M	450	4734	0	4734	0	normal
252038210110_1_1	F	494	4823	0	4823	0	normal
252038210110_1_2	F	975	4899	0	4899	0	normal
252038210110_1_3	M	458	1589	0	1589	0	normal
252038210110_1_4	F	398	3675	0	3675	0	normal
252038210111_1_1	F	479	4877	0	4877	0	normal
252038210111_1_2	F	528	2591	0	2591	0	normal
252038210111_1_3	F	867	3832	0	3832	0	normal
252038210112_1_1	F	467	4240	0	4240	0	normal
252038210113_1_2	F	480	3984	0	3984	0	normal
252038210113_1_3	F	381	4156	0	4156	0	normal
252038210114_1_1	M	460	4632	0	4632	0	normal
252038210115_1_2	M	470	4061	0	4061	0	normal
252038210115_1_3	F	446	4662	0	4662	0	normal
252038210115_1_4	F	466	4521	0	4521	0	normal

## Sheet: Tab4
dataset:	TARGET Neuroblastoma public available
TARGET.USI	Gender	Race	Ethnicity	Age.at.Diagnosis.in.Days	First.Event	Event.Free.Survival.Time.in.Days	Vital.Status	Overall.Survival.Time.in.Days	Year.of.Diagnosis	Year.of.Last.Follow.Up	Protocol	INSS.Stage	Ploidy	Histology	COG.Risk.Group	MYCN.status
TARGET.30.PAAPFA	Male	White	Not Hispanic or Latino	1762	Event	444	Dead	487	1986	1988	I03, 321P2, E04, 321P3, B954	Stage 4	Unknown	Unfavorable	High Risk	Not Amplified
TARGET.30.PACLJN	Male	White	Not Hispanic or Latino	1475	Censored	5553	Alive	5553	1986	2001	323P, 321P3, I03, B954	Stage 4	Unknown	Unknown	High Risk	Not Amplified
TARGET.30.PACRYY	Male	Unknown	Hispanic or Latino	1314	Censored	5296	Alive	5296	1987	2002	321P3, I03, S31	Stage 4	Unknown	Unfavorable	High Risk	Not Amplified
TARGET.30.PACRZM	Male	White	Not Hispanic or Latino	3686	Event	922	Dead	922	1987	1990	321P2	Stage 4	Unknown	Unfavorable	High Risk	Not Amplified
TARGET.30.PACSNL	Female	White	Not Hispanic or Latino	2157	Event	205	Dead	322	1988	1989	321P2, B003, S31, B954	Stage 4	Unknown	Unfavorable	High Risk	Not Amplified
TARGET.30.PACSSR	Female	White	Not Hispanic or Latino	565	Event	47	Dead	203	1988	1988	321P3, B003	Stage 4	Unknown	Unfavorable	High Risk	Not Amplified
TARGET.30.PACUGP	Female	White	Not Hispanic or Latino	773	Event	401	Dead	467	1988	1989	321P2, B003, 321P3	Stage 4	Unknown	Unfavorable	High Risk	Not Amplified
TARGET.30.PACVNB	Female	White	Not Hispanic or Latino	1610	Death	245	Dead	245	1989	1989	321P2, B003, B954	Stage 4	Unknown	Unfavorable	High Risk	Not Amplified
TARGET.30.PACZPX	Male	Black or African American	Not Hispanic or Latino	1046	Censored	5564	Alive	5564	1990	2005	321P2, B003, 321P3	Stage 4	Unknown	Unknown	High Risk	Not Amplified
TARGET.30.PADENF	Male	White	Not Hispanic or Latino	987	Censored	4863	Alive	4863	1991	2004	3891, B003	Stage 4	Unknown	Unfavorable	High Risk	Not Amplified
TARGET.30.PADFLI	Male	White	Not Hispanic or Latino	557	Censored	2872	Alive	2872	1991	1999	3891, B003, B954	Stage 4	Unknown	Unfavorable	High Risk	Not Amplified
TARGET.30.PADHWC	Male	Black or African American	Not Hispanic or Latino	1152	Event	541	Dead	1122	1992	1995	3891, B003, B954, R9702	Stage 4	Unknown	Unfavorable	High Risk	Not Amplified
TARGET.30.PADIEY	Female	Not Reported	Not Hispanic or Latino	1817	Censored	4715	Alive	4715	1992	2005	3891, B003, E18	Stage 4	Unknown	Unfavorable	High Risk	Not Amplified
TARGET.30.PADIHC	Male	White	Not Hispanic or Latino	1916	Event	165	Alive	4596	1992	2005	3891, B003, 0914, E18	Stage 4	Unknown	Unfavorable	High Risk	Not Amplified
TARGET.30.PADINC	Male	Black or African American	Not Hispanic or Latino	1004	Event	252	Dead	409	1992	1993	3891, B003, B954, E18	Stage 4	Unknown	Unfavorable	High Risk	Amplified
TARGET.30.PADIRB	Female	Not Reported	Not Hispanic or Latino	1191	Event	798	Alive	3855	1992	2003	3891, B003, B954, E18	Stage 4	Unknown	Unfavorable	High Risk	Not Amplified
TARGET.30.PADKFS	Male	Unknown	Hispanic or Latino	1567	Event	603	Dead	1230	1992	1996	3891, B003, N891, E18	Stage 4	Unknown	Unknown	High Risk	Not Amplified
TARGET.30.PADKFU	Male	Not Reported	Not Hispanic or Latino	1778	Censored	3866	Alive	3866	1992	2003	3891, B003, E18	Stage 4	Unknown	Unfavorable	High Risk	Not Amplified
TARGET.30.PADKGF	Male	White	Not Hispanic or Latino	554	Censored	2644	Alive	2644	1992	2000	3891, B003, B954, E18	Stage 4	Unknown	Unfavorable	High Risk	Not Amplified
TARGET.30.PADKNE	Female	White	Not Hispanic or Latino	1748	Event	387	Dead	588	1993	1994	3891, B003, 0925, B954, R9702, E18	Stage 4	Unknown	Unfavorable	High Risk	Amplified
TARGET.30.PADKRU	Female	White	Not Hispanic or Latino	1426	Event	78	Dead	621	1993	1994	3891, B003, B954, E18	Stage 4	Unknown	Unfavorable	High Risk	Not Amplified
TARGET.30.PADKVV	Female	White	Not Hispanic or Latino	807	Event	354	Dead	437	1993	1994	3891, B003, E18	Stage 4	Unknown	Unfavorable	High Risk	Not Amplified
TARGET.30.PADKXS	Female	White	Not Hispanic or Latino	648	Event	310	Dead	341	1993	1994	3891, B003, E18	Stage 4	Unknown	Unfavorable	High Risk	Amplified
TARGET.30.PADKYP	Male	White	Not Hispanic or Latino	1723	Event	579	Dead	1083	1993	1996	3891, B003, B954, E18	Stage 4	Unknown	Unfavorable	High Risk	Amplified
TARGET.30.PADLDA	Male	White	Not Hispanic or Latino	4594	Event	165	Dead	791	1993	1995	3891, B003, 0911, 0925, E18	Stage 4	Unknown	Unfavorable	High Risk	Not Amplified
TARGET.30.PADLDT	Female	White	Not Hispanic or Latino	805	Event	9	Dead	13	1993	1993	3891, B003, B954, E18	Stage 4	Unknown	Unfavorable	High Risk	Amplified
TARGET.30.PADLES	Female	White	Not Hispanic or Latino	1787	Event	350	Dead	1342	1993	1996	3891, B003, B954, E18	Stage 4	Unknown	Unfavorable	High Risk	Not Amplified
TARGET.30.PADLIC	Male	White	Not Hispanic or Latino	1837	Censored	4670	Alive	4670	1993	2006	3891, B003, B903, B954, E18	Stage 4	Unknown	Unfavorable	High Risk	Not Amplified
TARGET.30.PADLJN	Female	White	Not Hispanic or Latino	1041	Event	802	Dead	1175	1993	1996	3881, B003, 3891, B954, E18	Stage 4	Unknown	Unfavorable	High Risk	Not Amplified
TARGET.30.PADLKJ	Male	White	Not Hispanic or Latino	780	Censored	1749	Alive	1749	1993	1998	3891, B003, B903, E18, R9702	Stage 4	Unknown	Unknown	High Risk	Amplified
TARGET.30.PADLNM	Male	Unknown	Hispanic or Latino	948	Event	439	Dead	455	1993	1994	3891, B003	Stage 4	Unknown	Unfavorable	High Risk	Amplified
TARGET.30.PADLPR	Male	Black or African American	Not Hispanic or Latino	806	Event	336	Dead	444	1993	1994	3891, B003, B954, E18	Stage 4	Unknown	Unfavorable	High Risk	Not Amplified
TARGET.30.PADLPZ	Female	White	Not Hispanic or Latino	2577	Event	1022	Dead	1409	1993	1997	3891, B003, B903, B954, E18	Stage 4	Unknown	Unfavorable	High Risk	Not Amplified
TARGET.30.PADLTD	Female	Unknown	Hispanic or Latino	950	Event	454	Dead	477	1993	1994	3891, B003, B954	Stage 4	Unknown	Unfavorable	High Risk	Amplified
TARGET.30.PADMGA	Male	Black or African American	Not Hispanic or Latino	1827	Event	932	Alive	4287	1993	2005	3891, B003, E18	Stage 4	Unknown	Unfavorable	High Risk	Not Amplified
TARGET.30.PADMTD	Male	White	Not Hispanic or Latino	1040	Event	148	Alive	3235	1993	2002	3891, B003, E18	Stage 4	Unknown	Unfavorable	High Risk	Amplified
TARGET.30.PADMVB	Male	White	Not Hispanic or Latino	936	Event	219	Dead	365	1993	1994	3891, B003	Stage 4	Unknown	Unknown	High Risk	Not Amplified
TARGET.30.PADMXD	Male	White	Not Hispanic or Latino	1084	Event	838	Alive	2052	1993	1999	3891, B003, B954, E18	Stage 4	Unknown	Unfavorable	High Risk	Amplified
TARGET.30.PADMYD	Male	White	Not Hispanic or Latino	1528	Event	203	Dead	443	1993	1995	3891, B003, 0925, B954, R9702, E18	Stage 4	Unknown	Unfavorable	High Risk	Not Amplified
TARGET.30.PADNFT	Male	White	Not Hispanic or Latino	1494	Event	447	Dead	729	1993	1995	3891, B003, B954	Stage 4	Unknown	Unfavorable	High Risk	Not Amplified
TARGET.30.PADNNX	Male	White	Not Hispanic or Latino	1087	Event	228	Dead	499	1993	1995	3891, B003, B903, B954	Stage 4	Unknown	Unfavorable	High Risk	Not Amplified
TARGET.30.PADNXC	Female	Unknown	Hispanic or Latino	561	Censored	1375	Alive	1375	1994	1997	3891, B003, B903, E18	Stage 4	Unknown	Unfavorable	High Risk	Amplified
TARGET.30.PADPCI	Male	White	Not Hispanic or Latino	1996	Event	113	Dead	240	1994	1994	3891, B003, B954	Stage 4	Unknown	Unfavorable	High Risk	Not Amplified
TARGET.30.PADPEY	Female	White	Not Hispanic or Latino	1435	Censored	3788	Alive	3788	1994	2004	3891, B003	Stage 4	Unknown	Unfavorable	High Risk	Amplified
TARGET.30.PADPHP	Male	Black or African American	Not Hispanic or Latino	1128	Event	148	Dead	219	1994	1994	3891, B003, E18	Stage 4	Unknown	Unfavorable	High Risk	Not Amplified
TARGET.30.PADPMU	Female	Unknown	Hispanic or Latino	1589	Event	141	Alive	609	1994	1995	3891, B003, 0901, 0937	Stage 4	Unknown	Unfavorable	High Risk	Amplified
TARGET.30.PADPRJ	Male	White	Not Hispanic or Latino	1423	Event	84	Dead	1188	1994	1997	3891, B003, B903, B954, E18	Stage 4	Unknown	Unfavorable	High Risk	Not Amplified
TARGET.30.PADRYN	Male	Black or African American	Not Hispanic or Latino	670	Event	423	Dead	698	1994	1996	3891, B003	Stage 4	Unknown	Unfavorable	High Risk	Amplified
TARGET.30.PADSEC	Female	White	Not Hispanic or Latino	1476	Event	428	Dead	665	1994	1996	3891, B003, B954	Stage 4	Unknown	Unfavorable	High Risk	Not Amplified
TARGET.30.PADSMF	Female	White	Not Hispanic or Latino	1222	Death	2998	Dead	2998	1994	2002	3891, B003, B954	Stage 4	Unknown	Unfavorable	High Risk	Not Amplified
TARGET.30.PADSXE	Female	White	Not Hispanic or Latino	1174	Censored	4286	Alive	4286	1994	2006	3891, B003, B903	Stage 4	Unknown	Unfavorable	High Risk	Not Amplified
TARGET.30.PADSXU	Female	White	Not Hispanic or Latino	654	Event	68	Dead	331	1994	1995	3891, B003, 0914, B954	Stage 4	Unknown	Unfavorable	High Risk	Not Amplified
TARGET.30.PADTCU	Male	White	Not Hispanic or Latino	1294	Event	425	Dead	1059	1994	1997	3891, B003	Stage 4	Unknown	Unfavorable	High Risk	Not Amplified
TARGET.30.PADTJJ	Female	White	Not Hispanic or Latino	529	Censored	2740	Alive	2740	1995	2002	3891, B003	Stage 4	Unknown	Unfavorable	High Risk	Amplified
TARGET.30.PADTRV	Female	White	Not Hispanic or Latino	562	Censored	3742	Alive	3742	1995	2005	3891, B003	Stage 4	Unknown	Unknown	High Risk	Not Amplified
TARGET.30.PADUKP	Male	White	Not Hispanic or Latino	1659	Event	104	Dead	618	1995	1996	3891, B003	Stage 4	Unknown	Favorable	High Risk	Not Amplified
TARGET.30.PADUWR	Male	Asian	Not Hispanic or Latino	1682	Event	4908	Alive	5216	1995	2009	3891, B003, R9702, ALTE03N1	Stage 4	Unknown	Unfavorable	High Risk	Not Amplified
TARGET.30.PADUYJ	Female	White	Not Hispanic or Latino	3115	Event	246	Dead	416	1995	1996	3891, B003	Stage 4	Unknown	Unfavorable	High Risk	Amplified
TARGET.30.PADVSN	Male	White	Not Hispanic or Latino	834	Censored	2565	Alive	2565	1995	2002	3891, B003	Stage 4	Unknown	Unfavorable	High Risk	Not Amplified
TARGET.30.PADVWW	Female	White	Not Hispanic or Latino	1988	Censored	3563	Alive	3563	1995	2005	3891, B003	Stage 4	Unknown	Unfavorable	High Risk	Not Amplified
TARGET.30.PADWEN	Male	Black or African American	Not Hispanic or Latino	2042	Event	359	Dead	411	1995	1997	3891, B003	Stage 4	Unknown	Unfavorable	High Risk	Not Amplified
TARGET.30.PADWIM	Female	White	Not Hispanic or Latino	2413	Event	1170	Dead	1590	1995	2000	3891, B003	Stage 4	Unknown	Unfavorable	High Risk	Not Amplified
TARGET.30.PADWSM	Female	White	Not Hispanic or Latino	2957	Censored	2282	Alive	2282	1996	2002	3891, B003, 0935	Stage 4	Unknown	Unfavorable	High Risk	Not Amplified
TARGET.30.PADWVR	Male	White	Not Hispanic or Latino	2158	Censored	2776	Alive	2776	1996	2003	3891, B003, 0935	Stage 4	Unknown	Unfavorable	High Risk	Not Amplified
TARGET.30.PADXAS	Female	White	Not Hispanic or Latino	2274	Death	3691	Dead	3691	1996	2006	3891, B003, B947	Stage 4	Unknown	Unfavorable	High Risk	Not Amplified
TARGET.30.PADXBB	Male	White	Not Hispanic or Latino	1992	Event	632	Dead	1561	1996	2000	3891, B003	Stage 4	Unknown	Unfavorable	High Risk	Not Amplified
TARGET.30.PAIDJS	Male	White	Unknown	298	Censored	4191	Alive	4191	1995	2006	9047	Stage 1	Hyperdiploid (DI>1)	Favorable	Low Risk	Not Amplified
TARGET.30.PAIEIF	Male	Black or African American	Unknown	1710	Death	440	Dead	440	1995	1996	9047	Stage 4	Diploid (DI=1)	Unknown	High Risk	Not Amplified
TARGET.30.PAILZJ	Male	White	Unknown	1261	Event	242	Dead	765	1997	1999	9047, 9464	Stage 4	Hyperdiploid (DI>1)	Unknown	High Risk	Not Amplified
TARGET.30.PAIMDS	Female	White	Unknown	1332	Event	454	Dead	1013	1997	2000	9047, P9462	Stage 4	Diploid (DI=1)	Unknown	High Risk	Not Amplified
TARGET.30.PAIPGU	Female	White	Unknown	898	Death	436	Dead	436	1998	1999	9047	Stage 4	Hyperdiploid (DI>1)	Unknown	High Risk	Not Amplified
TARGET.30.PAIPUD	Male	Black or African American	Unknown	659	Censored	1843	Alive	1843	1998	2003	9047	Stage 4	Diploid (DI=1)	Favorable	High Risk	Not Amplified
TARGET.30.PAIRDP	Female	White	Unknown	895	Event	135	Dead	410	1998	1999	9047, P9462	Stage 4	Hyperdiploid (DI>1)	Unfavorable	High Risk	Amplified
TARGET.30.PAIRIK	Male	White	Unknown	594	Censored	2894	Alive	2894	1998	2006	9047, 9640	Stage 4	Hyperdiploid (DI>1)	Unfavorable	High Risk	Not Amplified
TARGET.30.PAIRLN	Male	White	Unknown	854	Censored	2828	Alive	2828	1998	2006	9047	Stage 4	Hyperdiploid (DI>1)	Unfavorable	High Risk	Amplified
TARGET.30.PAISNS	Male	White	Unknown	1070	Event	410	Dead	421	1998	1999	9047, P9462	Stage 4	Diploid (DI=1)	Unknown	High Risk	Not Amplified
TARGET.30.PAITCI	Male	White	Unknown	728	Event	232	Dead	324	1998	1999	9047, 9082	Stage 4	Hyperdiploid (DI>1)	Favorable	High Risk	Not Amplified
TARGET.30.PAITEG	Male	White	Unknown	1034	Event	692	Dead	812	1998	2001	9047	Stage 4	Diploid (DI=1)	Unknown	High Risk	Not Amplified
TARGET.30.PAITRM	Female	Not Reported	Unknown	1499	Death	1836	Dead	1836	1998	2003	9047	Stage 4	Diploid (DI=1)	Unfavorable	High Risk	Not Amplified
TARGET.30.PAITZV	Male	White	Unknown	1689	Censored	2147	Alive	2147	1999	2004	9047	Stage 4	Hyperdiploid (DI>1)	Unfavorable	High Risk	Not Amplified
TARGET.30.PAIUJB	Female	Unknown	Unknown	549	Death	703	Dead	703	1999	2001	9047	Stage 4	Diploid (DI=1)	Unfavorable	High Risk	Amplified
TARGET.30.PAIVHE	Male	White	Not Hispanic or Latino	1123	Event	672	Dead	1605	1999	2003	9047, P9462, ANBL0321	Stage 4	Hyperdiploid (DI>1)	Unfavorable	High Risk	Not Amplified
TARGET.30.PAIVMJ	Male	White	Unknown	202	Censored	2359	Alive	2359	1999	2005	9047	Stage 1	Hyperdiploid (DI>1)	Favorable	Low Risk	Not Amplified
TARGET.30.PAIVZR	Female	Unknown	Unknown	1227	Death	787	Dead	787	1999	2001	9047	Stage 4	Diploid (DI=1)	Unfavorable	High Risk	Amplified
TARGET.30.PAIWHU	Male	White	Unknown	242	Censored	3678	Alive	3678	1999	2009	9047, P9641	Stage 1	Hyperdiploid (DI>1)	Favorable	Low Risk	Not Amplified
TARGET.30.PAIWVG	Female	White	Unknown	645	Event	775	Dead	1624	2000	2004	9047, ADVL0212	Stage 4	Diploid (DI=1)	Unfavorable	High Risk	Not Amplified
TARGET.30.PAIXLC	Male	White	Not Hispanic or Latino	270	Censored	5048	Alive	5048	2000	2014	9047, P9641	Stage 1	Hyperdiploid (DI>1)	Favorable	Low Risk	Not Amplified
TARGET.30.PAIXNG	Male	White	Not Hispanic or Latino	1221	Censored	629	Alive	629	2000	2002	9047, 4941	Stage 4	Diploid (DI=1)	Unknown	High Risk	Not Amplified
TARGET.30.PAJYHP	Female	Unknown	Unknown	1409	Death	190	Dead	190	1989	1989	321P2, B003	Stage 4	Unknown	Unknown	High Risk	Not Amplified
TARGET.30.PAJYLA	Male	Unknown	Unknown	562	Event	266	Dead	368	1989	1990	321P2, B003	Stage 4	Unknown	Unfavorable	High Risk	Not Amplified
TARGET.30.PAJYVA	Female	Unknown	Unknown	708	Event	238	Dead	306	1990	1991	321P2, B003	Stage 4	Unknown	Unfavorable	High Risk	Not Amplified
TARGET.30.PAJZUU	Male	Unknown	Unknown	3231	Event	476	Dead	790	1992	1994	3891, B003, E18	Stage 4	Unknown	Unfavorable	High Risk	Not Amplified
TARGET.30.PAJZWL	Female	Unknown	Unknown	547	Event	377	Dead	415	1992	1993	3891, B003, N891, E18	Stage 4	Unknown	Unknown	High Risk	Amplified
TARGET.30.PAKACY	Male	Unknown	Unknown	1114	Event	680	Dead	1366	1994	1997	3891, B003, B903, E18	Stage 4	Unknown	Unfavorable	High Risk	Amplified
TARGET.30.PAKADI	Male	Unknown	Unknown	1456	Event	1456	Dead	2325	1994	2000	3891, B003, E18	Stage 4	Unknown	Unfavorable	High Risk	Not Amplified
TARGET.30.PAKAFK	Male	Unknown	Unknown	1509	Censored	2025	Alive	2025	1994	2000	3891, B003	Stage 4	Unknown	Unfavorable	High Risk	Not Amplified
TARGET.30.PAKANZ	Male	White	Unknown	1975	Event	795	Dead	1235	1996	1999	3891, B003, B947, P9462, S921	Stage 4	Unknown	Unfavorable	High Risk	Not Amplified
TARGET.30.PAKDHL	Male	White	Not Hispanic or Latino	1031	Censored	1626	Alive	1626	2000	2004	B973, ADVL0018	Stage 4	Hyperdiploid (DI>1)	Unfavorable	High Risk	Not Amplified
TARGET.30.PAKGCI	Female	White	Not Hispanic or Latino	300	Censored	3723	Alive	3723	2000	2010	9047, P9641	Stage 1	Hyperdiploid (DI>1)	Favorable	Low Risk	Not Amplified
TARGET.30.PAKGKH	Male	Black or African American	Not Hispanic or Latino	882	Death	1795	Dead	1795	2000	2005	9047	Stage 4	Diploid (DI=1)	Unfavorable	High Risk	Not Amplified
TARGET.30.PAKGMY	Male	Black or African American	Not Hispanic or Latino	673	Censored	2	Alive	2	2000	2000	B947, B973	Stage 4	Diploid (DI=1)	Unknown	High Risk	Amplified
TARGET.30.PAKHAV	Male	Not Reported	Hispanic or Latino	150	Censored	1659	Alive	1659	2000	2005	B973, P9641	Stage 1	Hyperdiploid (DI>1)	Favorable	Low Risk	Not Amplified
TARGET.30.PAKINP	Female	White	Not Hispanic or Latino	813	Censored	3672	Alive	3672	2000	2010	9047, P9641	Stage 1	Hyperdiploid (DI>1)	Favorable	Low Risk	Not Amplified
TARGET.30.PAKJBA	Male	White	Not Hispanic or Latino	802	Censored	1964	Alive	1964	2000	2006	B947, 9047	Stage 4	Hyperdiploid (DI>1)	Unfavorable	High Risk	Amplified
TARGET.30.PAKSWB	Male	White	Not Hispanic or Latino	156	Censored	4998	Alive	4998	2001	2014	ANBL00B1, P9641, ALTE03N1	Stage 1	Hyperdiploid (DI>1)	Favorable	Low Risk	Not Amplified
TARGET.30.PAKUXT	Male	White	Not Hispanic or Latino	971	Relapse	491	Dead	731	2001	2003	ANBL00B1	Stage 4	Diploid (DI=1)	Favorable	High Risk	Not Amplified
TARGET.30.PAKWCJ	Female	White	Not Hispanic or Latino	392	Censored	4773	Alive	4773	2001	2014	ANBL00B1, P9641	Stage 1	Hyperdiploid (DI>1)	Favorable	Low Risk	Not Amplified
TARGET.30.PAKXDZ	Female	White	Not Hispanic or Latino	828	Relapse	614	Dead	1115	2001	2004	ANBL00B1	Stage 4	Diploid (DI=1)	Unfavorable	High Risk	Amplified
TARGET.30.PAKYZS	Male	White	Not Hispanic or Latino	659	Progression	238	Alive	3587	2001	2011	ANBL00B1	Stage 4	Hyperdiploid (DI>1)	Unknown	High Risk	Not Amplified
TARGET.30.PALAWZ	Male	Black or African American	Not Hispanic or Latino	1338	Death	956	Dead	956	2001	2004	ANBL00B1	Stage 4	Diploid (DI=1)	Unfavorable	High Risk	Not Amplified
TARGET.30.PALBFV	Female	White	Not Hispanic or Latino	1500	Progression	152	Dead	315	2001	2002	ANBL00B1	Stage 4	Diploid (DI=1)	Unfavorable	High Risk	Amplified
TARGET.30.PALBFW	Male	White	Not Hispanic or Latino	804	Relapse	611	Dead	1073	2001	2004	ANBL00B1, A3973, ANBL0032	Stage 4	Diploid (DI=1)	Unfavorable	High Risk	Not Amplified
TARGET.30.PALEAC	Male	White	Not Hispanic or Latino	66	Censored	4263	Alive	4263	2001	2013	ANBL00B1, P9641	Stage 1	Hyperdiploid (DI>1)	Favorable	Low Risk	Not Amplified
TARGET.30.PALEBK	Male	White	Not Hispanic or Latino	19	Censored	3792	Alive	3792	2001	2012	ANBL00B1	Stage 1	Hyperdiploid (DI>1)	Favorable	Low Risk	Not Amplified
TARGET.30.PALETP	Female	White	Not Hispanic or Latino	1466	Death	251	Dead	251	2001	2002	ANBL00B1, A3973	Stage 4	Diploid (DI=1)	Unfavorable	High Risk	Not Amplified
TARGET.30.PALFRE	Male	Not Reported	Hispanic or Latino	918	Relapse	751	Dead	1663	2001	2006	ANBL00B1, ADVL0421	Stage 4	Hyperdiploid (DI>1)	Unfavorable	High Risk	Not Amplified
TARGET.30.PALFSE	Male	White	Not Hispanic or Latino	200	Censored	2873	Alive	2873	2001	2009	ANBL00B1, P9641	Stage 1	Hyperdiploid (DI>1)	Favorable	Low Risk	Not Amplified
TARGET.30.PALGFF	Female	American Indian or Alaska Native	Not Hispanic or Latino	117	Censored	1446	Alive	1446	2001	2005	ANBL00B1, P9641	Stage 1	Hyperdiploid (DI>1)	Favorable	Low Risk	Not Amplified
TARGET.30.PALHVD	Female	White	Not Hispanic or Latino	1634	Relapse	347	Dead	433	2002	2003	ANBL00B1, AADM01P1	Stage 4	Hyperdiploid (DI>1)	Unfavorable	High Risk	Not Amplified
TARGET.30.PALIIN	Male	White	Not Hispanic or Latino	1279	Relapse	684	Dead	1395	2002	2005	ANBL00B1, A3973	Stage 4	Hyperdiploid (DI>1)	Unfavorable	High Risk	Not Amplified
TARGET.30.PALKKV	Male	White	Not Hispanic or Latino	283	Censored	2613	Alive	2613	2002	2009	ANBL00B1, P9641, AADM01P1	Stage 1	Hyperdiploid (DI>1)	Favorable	Low Risk	Not Amplified
TARGET.30.PALKUC	Female	Black or African American	Not Hispanic or Latino	823	Censored	4399	Alive	4399	2002	2014	ANBL00B1	Stage 4	Diploid (DI=1)	Unfavorable	High Risk	Amplified
TARGET.30.PALLJJ	Female	White	Not Hispanic or Latino	388	Censored	3355	Alive	3355	2002	2011	ANBL00B1, P9641	Stage 1	Hyperdiploid (DI>1)	Favorable	Low Risk	Not Amplified
TARGET.30.PALNFE	Female	White	Not Hispanic or Latino	551	Censored	4622	Alive	4622	2002	2014	ANBL00B1, P9641	Stage 1	Hyperdiploid (DI>1)	Favorable	Low Risk	Not Amplified
TARGET.30.PALNHZ	Male	White	Hispanic or Latino	622	Relapse	298	Dead	314	2002	2003	A3973, ANBL00B1, ANBL0032	Stage 4	Hyperdiploid (DI>1)	Unfavorable	High Risk	Amplified
TARGET.30.PALNVP	Female	White	Not Hispanic or Latino	1155	Censored	4665	Alive	4665	2002	2015	ANBL00B1, A3973	Stage 4	Hyperdiploid (DI>1)	Unfavorable	High Risk	Not Amplified
TARGET.30.PALPIN	Male	White	Not Hispanic or Latino	46	Censored	2155	Alive	2155	2002	2008	ANBL00B1, P9641	Stage 1	Hyperdiploid (DI>1)	Favorable	Low Risk	Not Amplified
TARGET.30.PALPSY	Female	White	Not Hispanic or Latino	307	Censored	2679	Alive	2679	2002	2009	ANBL00B1	Stage 1	Hyperdiploid (DI>1)	Favorable	Low Risk	Not Amplified
TARGET.30.PALSAE	Male	White	Not Hispanic or Latino	782	Progression	598	Dead	656	2002	2004	ANBL00B1	Stage 4	Hyperdiploid (DI>1)	Unfavorable	High Risk	Not Amplified
TARGET.30.PALTYB	Female	Unknown	Unknown	1536	Death	232	Dead	232	2002	2003	ANBL00B1	Stage 4	Diploid (DI=1)	Favorable	High Risk	Not Amplified
TARGET.30.PALUDH	Female	White	Not Hispanic or Latino	1105	Censored	4306	Alive	4306	2002	2014	ANBL00B1	Stage 4	Hyperdiploid (DI>1)	Unfavorable	High Risk	Not Amplified
TARGET.30.PALUYS	Female	White	Not Hispanic or Latino	1214	Relapse	693	Dead	1284	2002	2006	ANBL00B1	Stage 4	Hyperdiploid (DI>1)	Unfavorable	High Risk	Not Amplified
TARGET.30.PALVKK	Female	White	Not Hispanic or Latino	1810	Event	217	Dead	1033	2002	2005	ANBL00B1, A3973, AADM01P1	Stage 4	Diploid (DI=1)	Unfavorable	High Risk	Not Amplified
TARGET.30.PALVUC	Male	White	Not Hispanic or Latino	194	Censored	4368	Alive	4368	2002	2014	ANBL00B1, P9641	Stage 1	Hyperdiploid (DI>1)	Favorable	Low Risk	Not Amplified
TARGET.30.PALVVH	Male	White	Not Hispanic or Latino	219	Censored	2183	Alive	2183	2002	2008	ANBL00B1, P9641, AADM01P1	Stage 1	Hyperdiploid (DI>1)	Favorable	Low Risk	Not Amplified
TARGET.30.PALWBT	Male	White	Not Hispanic or Latino	399	Censored	2637	Alive	2637	2002	2009	ANBL00B1, P9641	Stage 1	Hyperdiploid (DI>1)	Favorable	Low Risk	Not Amplified
TARGET.30.PALWSJ	Female	White	Not Hispanic or Latino	12	Censored	4136	Alive	4136	2002	2014	ANBL00B1, P9641	Stage 1	Hyperdiploid (DI>1)	Favorable	Low Risk	Not Amplified
TARGET.30.PALWVJ	Male	Black or African American	Not Hispanic or Latino	1544	Relapse	417	Dead	803	2002	2004	ANBL00B1	Stage 4	Hyperdiploid (DI>1)	Unfavorable	High Risk	Not Amplified
TARGET.30.PALWXP	Male	White	Not Hispanic or Latino	70	Censored	2510	Alive	2510	2002	2009	ANBL00B1, P9641	Stage 1	Hyperdiploid (DI>1)	Favorable	Low Risk	Not Amplified
TARGET.30.PALXTB	Male	White	Not Hispanic or Latino	635	Censored	4621	Alive	4621	2002	2015	ANBL00B1, A3973, ALTE05N1	Stage 4	Hyperdiploid (DI>1)	Unfavorable	High Risk	Not Amplified
TARGET.30.PALXTE	Female	White	Not Hispanic or Latino	45	Censored	2916	Alive	2916	2002	2010	ANBL00B1, P9641	Stage 1	Hyperdiploid (DI>1)	Favorable	Low Risk	Not Amplified
TARGET.30.PALXUM	Female	White	Not Hispanic or Latino	20	Censored	1638	Alive	1638	2002	2007	ANBL00B1, P9641	Stage 1	Hyperdiploid (DI>1)	Favorable	Low Risk	Not Amplified
TARGET.30.PALYEC	Male	White	Hispanic or Latino	1240	Progression	74	Dead	159	2002	2003	ANBL00B1	Stage 4	Hyperdiploid (DI>1)	Unfavorable	High Risk	Amplified
TARGET.30.PALYLZ	Male	White	Not Hispanic or Latino	488	Censored	3083	Alive	3083	2002	2011	ANBL00B1, P9641	Stage 1	Hyperdiploid (DI>1)	Favorable	Low Risk	Not Amplified
TARGET.30.PALYPW	Male	White	Not Hispanic or Latino	858	Relapse	887	Dead	2543	2002	2009	ANBL00B1	Stage 4	Diploid (DI=1)	Unfavorable	High Risk	Not Amplified
TARGET.30.PALZRG	Female	White	Not Hispanic or Latino	577	Relapse	422	Dead	580	2002	2004	ANBL00B1, A3973	Stage 4	Hyperdiploid (DI>1)	Unfavorable	High Risk	Amplified
TARGET.30.PALZZV	Female	Black or African American	Not Hispanic or Latino	699	Event	1494	Alive	1934	2002	2008	ANBL00B1	Stage 4	Hyperdiploid (DI>1)	Unfavorable	High Risk	Amplified
TARGET.30.PAMACS	Male	White	Not Hispanic or Latino	1352	Progression	233	Dead	243	2002	2003	ANBL00B1, A3973	Stage 4	Diploid (DI=1)	Unfavorable	High Risk	Not Amplified
TARGET.30.PAMAFV	Male	White	Not Hispanic or Latino	303	Censored	4067	Alive	4067	2002	2014	ANBL00B1, P9641	Stage 1	Hyperdiploid (DI>1)	Favorable	Low Risk	Not Amplified
TARGET.30.PAMAJT	Female	White	Not Hispanic or Latino	105	Censored	2744	Alive	2744	2002	2010	ANBL00B1, P9641	Stage 1	Hyperdiploid (DI>1)	Favorable	Low Risk	Not Amplified
TARGET.30.PAMBDH	Male	White	Not Hispanic or Latino	797	Censored	4430	Alive	4430	2002	2015	ANBL00B1, A3973	Stage 4	Diploid (DI=1)	Unfavorable	High Risk	Amplified
TARGET.30.PAMBMJ	Male	White	Not Hispanic or Latino	954	Relapse	449	Dead	491	2003	2004	ANBL00B1, A3973	Stage 4	Hyperdiploid (DI>1)	Unfavorable	High Risk	Amplified
TARGET.30.PAMBYG	Male	White	Not Hispanic or Latino	614	Death	332	Dead	332	2003	2003	ANBL00B1	Stage 4	Diploid (DI=1)	Unfavorable	High Risk	Amplified
TARGET.30.PAMCXF	Male	White	Hispanic or Latino	765	Progression	376	Dead	718	2003	2005	ANBL00B1, A3973	Stage 4	Hyperdiploid (DI>1)	Unfavorable	High Risk	Amplified
TARGET.30.PAMEHH	Female	Black or African American	Not Hispanic or Latino	915	Relapse	725	Dead	934	2003	2005	ANBL00B1, A3973	Stage 4	Diploid (DI=1)	Unfavorable	High Risk	Not Amplified
TARGET.30.PAMEZH	Female	Black or African American	Not Hispanic or Latino	746	Death	330	Dead	330	2003	2004	ANBL00B1	Stage 4	Hyperdiploid (DI>1)	Unknown	High Risk	Amplified
TARGET.30.PAMJED	Male	White	Not Hispanic or Latino	909	Relapse	663	Alive	3910	2003	2014	ANBL00B1	Stage 4	Diploid (DI=1)	Unfavorable	High Risk	Amplified
TARGET.30.PAMLMY	Female	White	Not Hispanic or Latino	952	Censored	2593	Alive	2593	2003	2010	ANBL00B1	Stage 4	Hyperdiploid (DI>1)	Unfavorable	High Risk	Not Amplified
TARGET.30.PAMLNB	Male	White	Not Hispanic or Latino	6	Censored	1880	Alive	1880	2003	2008	ANBL00B1, P9641	Stage 1	Hyperdiploid (DI>1)	Favorable	Low Risk	Not Amplified
TARGET.30.PAMMXF	Male	Unknown	Not Hispanic or Latino	1661	Relapse	140	Dead	197	2003	2004	ANBL00B1	Stage 4	Hyperdiploid (DI>1)	Unfavorable	High Risk	Amplified
TARGET.30.PAMMYR	Male	White	Hispanic or Latino	1548	Relapse	659	Dead	1169	2003	2006	ANBL00B1	Stage 4	Hyperdiploid (DI>1)	Unfavorable	High Risk	Not Amplified
TARGET.30.PAMNAL	Female	Black or African American	Not Hispanic or Latino	1235	Censored	4165	Alive	4165	2003	2015	ANBL00B1, A3973	Stage 4	Hyperdiploid (DI>1)	Unfavorable	High Risk	Not Amplified
TARGET.30.PAMNLH	Female	White	Not Hispanic or Latino	1531	Relapse	361	Dead	837	2003	2005	ANBL00B1, A3973	Stage 4	Hyperdiploid (DI>1)	Unfavorable	High Risk	Not Amplified
TARGET.30.PAMVCL	Female	Black or African American	Not Hispanic or Latino	87	Censored	2387	Alive	2387	2004	2010	ANBL00B1, P9641	Stage 1	Hyperdiploid (DI>1)	Favorable	Low Risk	Not Amplified
TARGET.30.PAMXWF	Male	Black or African American	Not Hispanic or Latino	932	Relapse	1039	Dead	1735	2004	2008	ANBL00B1, A3973	Stage 4	Hyperdiploid (DI>1)	Unknown	High Risk	Not Amplified
TARGET.30.PAMYCE	Female	White	Not Hispanic or Latino	1059	Relapse	392	Dead	995	2004	2006	ANBL00B1, A3973, ANBL0032	Stage 4	Diploid (DI=1)	Unfavorable	High Risk	Not Amplified
TARGET.30.PAMYVA	Male	Native Hawaiian or other Pacific Islander	Not Hispanic or Latino	988	Censored	4019	Alive	4019	2004	2015	ANBL00B1, A3973, ANBL0032	Stage 4	Hyperdiploid (DI>1)	Unfavorable	High Risk	Not Amplified
TARGET.30.PAMZCE	Male	White	Hispanic or Latino	847	Censored	3978	Alive	3978	2004	2015	ANBL00B1, A3973, ANBL0032	Stage 4	Diploid (DI=1)	Unfavorable	High Risk	Amplified
TARGET.30.PAMZMG	Female	White	Not Hispanic or Latino	614	Relapse	533	Dead	763	2004	2006	ANBL00B1, A3973	Stage 4	Diploid (DI=1)	Unfavorable	High Risk	Amplified
TARGET.30.PAMZYM	Male	White	Not Hispanic or Latino	1191	Censored	3586	Alive	3586	2004	2014	ANBL00B1	Stage 4	Diploid (DI=1)	Unfavorable	High Risk	Not Amplified
TARGET.30.PANBJH	Female	Black or African American	Not Hispanic or Latino	1030	Progression	168	Dead	920	2004	2006	ANBL00B1, A3973, ANBL0322, ADVL0524	Stage 4	Diploid (DI=1)	Unfavorable	High Risk	Not Amplified
TARGET.30.PANBMJ	Male	White	Not Hispanic or Latino	993	Relapse	577	Dead	3776	2004	2014	ANBL00B1, P9641, A3973, ANBL0032, ALTE05N1, ADVL0813, ADVL0921	Stage 4	Diploid (DI=1)	Unfavorable	High Risk	Not Amplified
TARGET.30.PANBSP	Female	White	Not Hispanic or Latino	1064	Relapse	470	Dead	659	2004	2006	ANBL00B1, A3973	Stage 4	Diploid (DI=1)	Unfavorable	High Risk	Not Amplified
TARGET.30.PANCYF	Female	White	Hispanic or Latino	1646	Censored	1696	Alive	1696	2004	2009	ANBL00B1, A3973	Stage 4	Diploid (DI=1)	Unfavorable	High Risk	Amplified
TARGET.30.PANDHZ	Male	Unknown	Unknown	1129	Progression	303	Dead	821	2004	2006	ANBL00B1, ANBL02P1	Stage 4	Hyperdiploid (DI>1)	Unfavorable	High Risk	Not Amplified
TARGET.30.PANGTS	Male	White	Not Hispanic or Latino	1639	Censored	3929	Alive	3929	2004	2015	ANBL00B1, A3973	Stage 4	Hyperdiploid (DI>1)	Unfavorable	High Risk	Not Amplified
TARGET.30.PANHUA	Female	White	Not Hispanic or Latino	1430	Death	206	Dead	206	2004	2005	ANBL00B1	Stage 4	Diploid (DI=1)	Unfavorable	High Risk	Not Amplified
TARGET.30.PANLSG	Female	White	Not Hispanic or Latino	1073	Event	715	Dead	891	2005	2007	ANBL00B1, A3973, ANBL0322	Stage 4	Hyperdiploid (DI>1)	Unfavorable	High Risk	Amplified
TARGET.30.PANNIJ	Male	White	Not Hispanic or Latino	1084	Relapse	603	Dead	944	2005	2007	ANBL00B1	Stage 4	Hyperdiploid (DI>1)	Unknown	High Risk	Amplified
TARGET.30.PANRRW	Male	White	Not Hispanic or Latino	1730	Relapse	408	Alive	2178	2005	2011	ANBL00B1, A3973, ANBL0032, ANBL0322	Stage 4	Diploid (DI=1)	Unfavorable	High Risk	Not Amplified
TARGET.30.PANUKV	Male	White	Not Hispanic or Latino	1486	Relapse	356	Dead	404	2005	2006	ANBL00B1, A3973	Stage 4	Diploid (DI=1)	Unfavorable	High Risk	Amplified
TARGET.30.PANUVK	Female	White	Not Hispanic or Latino	1031	Death	1933	Dead	1933	2005	2010	ANBL00B1	Stage 4	Hyperdiploid (DI>1)	Unfavorable	High Risk	Not Amplified
TARGET.30.PANVAN	Female	White	Not Hispanic or Latino	1518	Relapse	646	Alive	3630	2005	2015	ANBL00B1, A3973, ANBL0032	Stage 4	Hyperdiploid (DI>1)	Unfavorable	High Risk	Amplified
TARGET.30.PANYGR	Male	Unknown	Not Hispanic or Latino	993	Progression	281	Dead	283	2005	2006	ANBL00B1	Stage 4	Diploid (DI=1)	Unfavorable	High Risk	Not Amplified
TARGET.30.PANZHT	Male	White	Not Hispanic or Latino	1454	Death	2528	Dead	2528	2005	2012	ANBL00B1, A3973, ADVL0921	Stage 4	Hyperdiploid (DI>1)	Unfavorable	High Risk	Not Amplified
TARGET.30.PANZPV	Female	White	Hispanic or Latino	1757	Relapse	1013	Dead	1261	2005	2009	ANBL00B1	Stage 4	Diploid (DI=1)	Unfavorable	High Risk	Not Amplified
TARGET.30.PAPAKS	Female	White	Not Hispanic or Latino	677	Censored	2777	Alive	2777	2005	2013	ANBL00B1	Stage 4	Hyperdiploid (DI>1)	Unfavorable	High Risk	Amplified
TARGET.30.PAPBGH	Female	Native Hawaiian or other Pacific Islander	Not Hispanic or Latino	1074	Relapse	470	Dead	723	2005	2007	ANBL00B1, A3973, ANBL0032	Stage 4	Diploid (DI=1)	Unfavorable	High Risk	Not Amplified
TARGET.30.PAPBZI	Male	White	Not Hispanic or Latino	1710	Progression	172	Dead	430	2005	2007	ANBL00B1, A3973	Stage 4	Hyperdiploid (DI>1)	Unfavorable	High Risk	Not Amplified
TARGET.30.PAPEFE	Male	Black or African American	Not Hispanic or Latino	990	Progression	138	Dead	150	2005	2006	ANBL00B1, A3973	Stage 4	Diploid (DI=1)	Unfavorable	High Risk	Amplified
TARGET.30.PAPEJW	Female	Asian	Not Hispanic or Latino	757	Death	392	Dead	392	2006	2007	ANBL00B1, A3973	Stage 4	Diploid (DI=1)	Unfavorable	High Risk	Amplified
TARGET.30.PAPHPE	Male	Black or African American	Not Hispanic or Latino	806	Relapse	453	Dead	470	2006	2007	ANBL00B1	Stage 4	Hyperdiploid (DI>1)	Unfavorable	High Risk	Not Amplified
TARGET.30.PAPJLD	Male	White	Not Hispanic or Latino	1309	Relapse	2007	Dead	2679	2006	2013	ANBL00B1	Stage 4	Hyperdiploid (DI>1)	Unfavorable	High Risk	Not Amplified
TARGET.30.PAPKWN	Female	White	Unknown	710	Relapse	260	Dead	465	2006	2007	ANBL00B1	Stage 4	Hyperdiploid (DI>1)	Unfavorable	High Risk	Amplified
TARGET.30.PAPRTD	Male	White	Not Hispanic or Latino	1568	Censored	1030	Alive	1030	2006	2009	ANBL00B1, ANBL0032	Stage 4	Diploid (DI=1)	Unfavorable	High Risk	Not Amplified
TARGET.30.PAPSEI	Female	White	Not Hispanic or Latino	573	Relapse	1710	Dead	2056	2006	2012	ANBL00B1, ADVL0912	Stage 4	Diploid (DI=1)	Unfavorable	High Risk	Amplified
TARGET.30.PAPSKM	Male	Native Hawaiian or other Pacific Islander	Not Hispanic or Latino	1330	Relapse	573	Dead	1019	2006	2009	ANBL00B1, ANBL0421	Stage 4	Hyperdiploid (DI>1)	Unfavorable	High Risk	Not Amplified
TARGET.30.PAPTIP	Male	White	Not Hispanic or Latino	1208	Relapse	372	Dead	1492	2006	2010	ANBL00B1, ADVL0912	Stage 4	Hyperdiploid (DI>1)	Unfavorable	High Risk	Amplified
TARGET.30.PAPTLD	Male	White	Not Hispanic or Latino	1244	Relapse	617	Dead	2679	2006	2014	ANBL00B1, ANBL0032	Stage 4	Hyperdiploid (DI>1)	Unfavorable	High Risk	Not Amplified
TARGET.30.PAPTLY	Female	White	Not Hispanic or Latino	1514	Censored	2955	Alive	2955	2006	2014	ANBL00B1	Stage 4	Hyperdiploid (DI>1)	Unfavorable	High Risk	Amplified
TARGET.30.PAPTMM	Female	White	Hispanic or Latino	559	Censored	3186	Alive	3186	2006	2015	ANBL00B1	Stage 4	Diploid (DI=1)	Unfavorable	High Risk	Amplified
TARGET.30.PAPUAR	Female	Asian	Not Hispanic or Latino	515	Censored	3065	Alive	3065	2006	2015	ANBL00B1	Stage 4	Diploid (DI=1)	Favorable	High Risk	Not Amplified
TARGET.30.PAPUEB	Female	White	Not Hispanic or Latino	1595	Censored	2772	Alive	2772	2006	2014	ANBL00B1	Stage 4	Hyperdiploid (DI>1)	Unfavorable	High Risk	Not Amplified
TARGET.30.PAPUNH	Female	White	Not Hispanic or Latino	3425	Censored	2958	Alive	2958	2006	2014	ANBL00B1	Stage 3	Hyperdiploid (DI>1)	Unfavorable	High Risk	Amplified
TARGET.30.PAPUTN	Male	White	Not Hispanic or Latino	1223	Relapse	284	Dead	284	2006	2007	ANBL00B1	Stage 4	Diploid (DI=1)	Unknown	High Risk	Amplified
TARGET.30.PAPWUC	Male	White	Not Hispanic or Latino	983	Censored	3186	Alive	3186	2006	2015	ANBL00B1	Stage 4	Hyperdiploid (DI>1)	Unfavorable	High Risk	Not Amplified
TARGET.30.PAPZYP	Female	White	Hispanic or Latino	1010	Censored	2386	Alive	2386	2007	2013	ANBL00B1	Stage 4	Diploid (DI=1)	Unfavorable	High Risk	Amplified
TARGET.30.PARABN	Male	White	Not Hispanic or Latino	974	Relapse	607	Dead	827	2007	2009	ANBL00B1, ANBL0032	Stage 4	Hyperdiploid (DI>1)	Unknown	High Risk	Amplified
TARGET.30.PARACM	Female	Black or African American	Not Hispanic or Latino	1442	Censored	2994	Alive	2994	2007	2015	ANBL00B1	Stage 4	Hyperdiploid (DI>1)	Unfavorable	High Risk	Not Amplified
TARGET.30.PARAHE	Male	White	Not Hispanic or Latino	1326	Relapse	646	Dead	2232	2007	2013	ANBL00B1	Stage 4	Diploid (DI=1)	Unfavorable	High Risk	Not Amplified
TARGET.30.PARCWT	Male	White	Not Hispanic or Latino	1026	Event	968	Dead	2522	2007	2013	ANBL00B1, ADVL0921, ANBL1021	Stage 4	Diploid (DI=1)	Unfavorable	High Risk	Not Amplified
TARGET.30.PARDUJ	Female	Black or African American	Not Hispanic or Latino	1052	Progression	523	Alive	2757	2007	2014	ANBL00B1, ANBL0032	Stage 4	Unknown	Unfavorable	High Risk	Not Amplified
TARGET.30.PAREGK	Male	White	Not Hispanic or Latino	568	Censored	3045	Alive	3045	2007	2015	ANBL00B1	Stage 4	Hyperdiploid (DI>1)	Unfavorable	High Risk	Not Amplified
TARGET.30.PARGDJ	Male	Black or African American	Not Hispanic or Latino	1112	Relapse	386	Dead	781	2007	2009	ANBL00B1, ANBL0032, ANBL0421, ADVL0525	Stage 4	Hyperdiploid (DI>1)	Favorable	High Risk	Not Amplified
TARGET.30.PARGUX	Female	Black or African American	Not Hispanic or Latino	1704	Censored	2744	Alive	2744	2007	2014	ANBL00B1	Stage 4	Diploid (DI=1)	Unfavorable	High Risk	Not Amplified
TARGET.30.PARHYL	Female	Black or African American	Not Hispanic or Latino	1394	Censored	2739	Alive	2739	2007	2015	ANBL00B1	Stage 4	Hyperdiploid (DI>1)	Unfavorable	High Risk	Not Amplified
TARGET.30.PARIKF	Male	White	Not Hispanic or Latino	832	Censored	2810	Alive	2810	2007	2015	ANBL00B1	Stage 4	Diploid (DI=1)	Unfavorable	High Risk	Amplified
TARGET.30.PARIRD	Male	White	Hispanic or Latino	733	Death	108	Dead	108	2007	2007	ANBL00B1	Stage 4	Hyperdiploid (DI>1)	Unfavorable	High Risk	Amplified
TARGET.30.PARJAR	Male	White	Not Hispanic or Latino	1459	Relapse	721	Alive	2913	2007	2015	ANBL00B1	Stage 4	Hyperdiploid (DI>1)	Unfavorable	High Risk	Not Amplified
TARGET.30.PARJTB	Male	White	Not Hispanic or Latino	656	Relapse	1002	Dead	1912	2007	2012	ANBL00B1, ANBL0032	Stage 4	Diploid (DI=1)	Unfavorable	High Risk	Amplified
TARGET.30.PARMFA	Male	White	Not Hispanic or Latino	1205	Censored	2855	Alive	2855	2007	2015	ANBL00B1, ACCL05C1	Stage 4	Diploid (DI=1)	Unfavorable	High Risk	Not Amplified
TARGET.30.PARMTT	Female	White	Not Hispanic or Latino	945	Progression	291	Dead	1722	2007	2012	ANBL00B1	Stage 4	Hyperdiploid (DI>1)	Unfavorable	High Risk	Not Amplified
TARGET.30.PARNCW	Female	Not Reported	Not Hispanic or Latino	1639	Progression	606	Dead	972	2007	2010	ANBL00B1	Stage 4	Diploid (DI=1)	Unfavorable	High Risk	Not Amplified
TARGET.30.PARNEE	Female	White	Not Hispanic or Latino	1071	Death	318	Dead	318	2007	2008	ANBL00B1	Stage 4	Diploid (DI=1)	Unfavorable	High Risk	Amplified
TARGET.30.PARRBU	Male	White	Not Hispanic or Latino	1448	Progression	415	Dead	907	2007	2010	ANBL00B1, ANBL0532, ANBL0032	Stage 4	Hyperdiploid (DI>1)	Unfavorable	High Risk	Amplified
TARGET.30.PARSEA	Male	White	Not Hispanic or Latino	1779	Censored	2642	Alive	2642	2007	2015	ANBL00B1	Stage 4	Diploid (DI=1)	Unfavorable	High Risk	Not Amplified
TARGET.30.PARSHT	Male	White	Not Hispanic or Latino	752	Censored	2711	Alive	2711	2007	2015	ANBL00B1, ANBL0032	Stage 4	Hyperdiploid (DI>1)	Unfavorable	High Risk	Amplified
TARGET.30.PARVME	Male	White	Not Hispanic or Latino	1495	Relapse	1086	Alive	2573	2008	2015	ANBL00B1	Stage 4	Hyperdiploid (DI>1)	Unfavorable	High Risk	Not Amplified
TARGET.30.PARVRR	Male	White	Not Hispanic or Latino	705	Relapse	478	Dead	572	2008	2009	ANBL00B1	Stage 4	Hyperdiploid (DI>1)	Unfavorable	High Risk	Amplified
TARGET.30.PARXLM	Female	White	Not Hispanic or Latino	658	Progression	516	Dead	752	2008	2010	ANBL00B1, ANBL0532	Stage 4	Hyperdiploid (DI>1)	Unfavorable	High Risk	Not Amplified
TARGET.30.PASATK	Male	White	Not Hispanic or Latino	893	Relapse	441	Dead	1459	2008	2012	ANBL00B1	Stage 4	Hyperdiploid (DI>1)	Unfavorable	High Risk	Not Amplified
TARGET.30.PASAZJ	Male	Not Reported	Not Hispanic or Latino	1764	Censored	2365	Alive	2365	2008	2014	ANBL00B1, ANBL0532, ANBL0032	Stage 4	Hyperdiploid (DI>1)	Unfavorable	High Risk	Not Amplified
TARGET.30.PASBEN	Male	White	Not Hispanic or Latino	1543	Death	1297	Dead	1297	2008	2012	ANBL00B1	Stage 4	Hyperdiploid (DI>1)	Unfavorable	High Risk	Not Amplified
TARGET.30.PASCKI	Female	White	Not Hispanic or Latino	911	Censored	2556	Alive	2556	2008	2015	ANBL00B1	Stage 4	Diploid (DI=1)	Unfavorable	High Risk	Not Amplified
TARGET.30.PASCLP	Male	White	Not Hispanic or Latino	644	Relapse	964	Alive	2268	2008	2014	ANBL00B1, ANBL0532, ANBL0032	Stage 4	Hyperdiploid (DI>1)	Unfavorable	High Risk	Amplified
TARGET.30.PASCUF	Male	Black or African American	Not Hispanic or Latino	1622	Relapse	610	Dead	833	2008	2010	ANBL00B1, ANBL0532, ACCL05C1, ANBL0032	Stage 4	Hyperdiploid (DI>1)	Unknown	High Risk	Not Amplified
TARGET.30.PASDZJ	Female	White	Hispanic or Latino	902	Progression	282	Dead	330	2008	2009	ANBL00B1, ANBL0532	Stage 4	Diploid (DI=1)	Unfavorable	High Risk	Amplified
TARGET.30.PASFRV	Female	White	Not Hispanic or Latino	1057	Progression	305	Dead	398	2008	2009	ANBL00B1, ANBL0532, ANBL0032	Stage 4	Hyperdiploid (DI>1)	Unfavorable	High Risk	Not Amplified
TARGET.30.PASGPY	Female	White	Not Hispanic or Latino	1972	Relapse	438	Dead	1438	2008	2012	ANBL00B1, ANBL0532	Stage 4	Hyperdiploid (DI>1)	Unfavorable	High Risk	Not Amplified
TARGET.30.PASJRT	Female	White	Not Hispanic or Latino	741	Censored	1411	Alive	1411	2008	2012	ANBL00B1, ANBL0532, ANBL0032, ALTE05N1, AEPI07N1	Stage 4	Diploid (DI=1)	Unfavorable	High Risk	Amplified
TARGET.30.PASJYB	Female	White	Not Hispanic or Latino	522	Relapse	455	Dead	682	2009	2010	ANBL00B1, ANBL0532, ADVL06B1, ALTE05N1	Stage 4	Diploid (DI=1)	Unfavorable	High Risk	Amplified
TARGET.30.PASKJX	Male	White	Not Hispanic or Latino	7446	Relapse	595	Dead	1682	2009	2013	ANBL00B1, ANBL0532, ANBL1021	Stage 4	Diploid (DI=1)	Unfavorable	High Risk	Not Amplified
TARGET.30.PASLGS	Male	Unknown	Not Hispanic or Latino	1218	Event	546	Dead	830	2009	2011	ANBL00B1, ANBL0532, ANBL0931	Stage 4	Hyperdiploid (DI>1)	Unfavorable	High Risk	Not Amplified

## Sheet: Tab5
Differentation signature
AAK1
ABHD6
ABL1
ABL2
ABT1
ACCN1
ACSL4
ADAM22
ADAMTS1
ADCY1
ADCY6
ADCYAP1
ADM
ADNP
ADNP2
ADORA1
ADRA2B
ADRA2C
AFG3L2
AGER
AGRN
AGT
AGTPBP1
AHI1
AIFM1
AKAP5
AKT1
AKT2
ALCAM
ALDH1A2
ALK
ALKBH1
ALS2
AMIGO1
AMIGO2
AMIGO3
ANAPC2
ANK3
ANKRD1
ANKRD27
ANKS1A
ANXA1
ANXA5
AP1S1
AP2M1
AP3D1
APBB1
APBB2
APC
APCDD1
APOA1
APOA4
APOA5
APOD
APOE
APP
ARC
AREG
ARF1
ARF4
ARF6
ARFGEF1
ARHGAP35
ARHGAP4
ARHGDIA
ARHGEF1
ARHGEF10
ARHGEF2
ARL3
ARNTL
ARSB
ARTN
ARX
ASAP1
ASCL1
ASCL2
ASPM
ASTN1
ATAT1
ATCAY
ATF1
ATF5
ATL1
ATOH1
ATP2B2
ATP6V0D1
ATP7A
ATP8A2
ATP8B1
ATXN10
AURKA
AVIL
AXIN1
AXL
AZU1
B2M
B3GNT1
B3GNT2
BAG5
BAI1
BAI2
BAI3
BAIAP2
BARHL1
BARHL2
BAX
BBS4
BCAN
BCHE
BCL11A
BCL11B
BCL2
BCL6
BCL6B
BDNF
BECN1
BEND6
BHLHB9
BHLHE22
BIN1
BLOC1S1
BLOC1S2
BLOC1S3
BMP2
BMP4
BMP5
BMP6
BMP7
BMPR1A
BMPR1B
BMPR2
BOC
BOK
BRAF
BRSK1
BRSK2
BSN
BTBD3
BTG2
BTG4
BYSL
C10orf125
C11orf9
C12orf52
C16orf45
C17orf96
C1orf130
C1orf187
C1orf96
C3orf17
C3orf39
C5orf13
C7orf51
CABP4
CACNA1A
CAD
CALB1
CALB2
CALCA
CALR
CALU
CAMK1
CAMK1D
CAMK2A
CAMK2B
CAMSAP1
CAMSAP2
CAMSAP3
CAPRIN1
CAPRIN2
CARM1
CASP3
CAV1
CBFA2T2
CBLN1
CBLN2
CCDC64
CCDC66
CCDC88A
CCK
CCKAR
CCL2
CCL3
CCL5
CCR2
CCR4
CD38
CD9
CDC20
CDC42
CDH1
CDH11
CDH2
CDH23
CDH4
CDH8
CDK1
CDK16
CDK5
CDK5R1
CDK5R2
CDK5RAP1
CDK5RAP2
CDK5RAP3
CDK6
CDKL5
CDKN1C
CDKN2C
CDON
CEBPB
CELSR1
CELSR2
CELSR3
CEND1
CEP120
CEP290
CERS2
CFL1
CHAC1
CHD5
CHD7
CHL1
CHN1
CHODL
CHRM1
CHRM2
CHRM3
CHRM4
CHRNA3
CHRNB2
CHST3
CIB1
CIT
CLASP2
CLCF1
CLIC5
CLMN
CLN5
CLN8
CLSTN1
CLSTN2
CLSTN3
CLU
CNGB1
CNO
CNP
CNR1
CNTF
CNTN1
CNTN2
CNTN4
CNTN6
CNTNAP1
CNTNAP2
COBL
COL25A1
COL3A1
COPS2
CPEB1
CPEB3
CPLX1
CPLX2
CPNE1
CPNE5
CPNE6
CPNE9
CRABP2
CRB1
CREB1
CRH
CRHBP
CRHR2
CRMP1
CRTAC1
CRTC1
CRX
CSF1
CSF1R
CSK
CSNK1E
CSPG4
CTDSP1
CTF1
CTHRC1
CTNNA1
CTNNA2
CTNNB1
CTNND2
CTTN
CUL4B
CUL7
CUX1
CUX2
CX3CL1
CX3CR1
CXCL12
CXCR4
CYB5D2
CYFIP1
DAB1
DAB2IP
DAG1
DAGLA
DAGLB
DAPK3
DBC1
DBN1
DBNL
DBX1
DCC
DCDC2
DCHS1
DCLK1
DCLK2
DCT
DCX
DDIT4
DDX6
DFNA5
DFNB31
DGKG
DGKI
DGUOK
DHFR
DHFRP1
DICER1
DISC1
DIXDC1
DKK1
DLG4
DLL1
DLL3
DLL4
DLX1
DLX2
DLX5
DMD
DMRT3
DMRTA2
DNAJC5
DNER
DNM2
DNM3
DNMT1
DNMT3A
DNMT3B
DOCK7
DPYSL2
DPYSL3
DPYSL4
DPYSL5
DRD1
DRD2
DRD3
DRD4
DRD5
DRGX
DSCAM
DSCAML1
DTNBP1
DTX1
DUOXA1
DUSP10
DVL1
DYNC2H1
DYNLL2
DYNLT1
DYX1C1
ECM2
ECT2
EDN3
EDNRB
EEF2
EEF2K
EFEMP1
EFHD1
EFNA1
EFNA2
EFNA3
EFNA4
EFNA5
EFNB1
EFNB2
EFNB3
EGF
EGR2
EHD1
EIF2AK4
EIF2B1
EIF2B2
EIF2B3
EIF2B4
EIF2B5
EIF4E
EIF4EBP2
EIF4ENIF1
EIF4G1
ELK1
ELL3
ELP3
EML1
EMX1
EMX2
EN1
EN2
ENAH
ENC1
EOMES
EP300
EPB41L3
EPHA2
EPHA3
EPHA4
EPHA5
EPHA7
EPHA8
EPHB1
EPHB2
EPHB3
EPO
EPOR
EPYC
ERBB2
ERBB3
ERBB4
ERCC2
ERCC3
ESR1
ETV1
ETV4
ETV5
EVL
EVX1
EXT1
EYA1
EZH2
EZR
F2
FA2H
FABP7
FAIM2
FAM134C
FAM5B
FAM5C
FARP1
FARP2
FAS
FAT4
FBXO31
FBXO38
FBXO45
FBXW8
FERD3L
FES
FEV
FEZ1
FEZ2
FEZF1
FEZF2
FGF10
FGF13
FGF14
FGF20
FGF5
FGF8
FGFR1
FGFR2
FIG4
FIGF
FKBP1B
FKBP4
FLOT1
FLRT1
FLRT2
FLRT3
FMN1
FMOD
FMR1
FN1
FOLR1
FOXA1
FOXA2
FOXB1
FOXD1
FOXN4
FOXO6
FRMD7
FRS2
FRY
FRYL
FSCN2
FSTL3
FSTL4
FYN
FZD1
FZD10
FZD2
FZD3
FZD4
FZD5
FZD7
FZD8
FZD9
GABRA5
GABRB1
GABRB2
GABRB3
GAK
GALR2
GAP43
GAS6
GATA2
GATA3
GBA2
GBX1
GBX2
GCM1
GDF11
GDF5
GDF6
GDF7
GDI1
GDNF
GDPD5
GFAP
GFI1
GFRA3
GHRH
GHRL
GIGYF2
GIP
GIPC1
GJA1
GLDN
GLI1
GLI2
GLI3
GLUL
GNAO1
GNAQ
GNAT1
GNAT2
GNGT1
GNRH1
GOLGA4
GORASP1
GOT1
GP5
GPC1
GPC2
GPER
GPM6A
GPR173
GPR37L1
GPR56
GPRC5B
GPRIN1
GRB2
GRIA1
GRIA3
GRIA4
GRID2
GRID2IP
GRIK2
GRIK3
GRIK5
GRIN1
GRIN2A
GRIN3A
GRIP1
GRM5
GRN
GRXCR1
GSK3B
GSN
GSTP1
GSX1
GSX2
HAND2
HAP1
HCN1
HCN3
HDAC10
HDAC11
HDAC2
HDAC5
HDAC7
HDAC9
HDGFRP3
HELT
HERC1
HES1
HES3
HES5
HEXB
HEY2
HEYL
HGF
HHIP
HIF1A
HIPK1
HIPK2
HMBS
HMG20A
HMG20B
HMGB1
HMGB2
HNRNPK
HNRNPR
HOOK3
HOXA2
HOXB3
HOXC10
HOXC8
HOXD1
HOXD10
HOXD3
HOXD9
HPRT1
HRAS
HRH1
HRH2
HS6ST1
HSP90AA1
HTRA2
ID1
ID2
ID3
ID4
IER2
IFNG
IFRD1
IFT140
IFT172
IFT20
IGSF9
IKBKB
IL1B
IL1RAPL1
IL2
IL6
IL6ST
ILK
IMPACT
INHBA
INPP5E
INPP5F
INPP5J
INSM1
IQGAP1
IRX3
IRX5
ISL1
ISL2
ISLR2
ISPD
IST1
ITGA1
ITGA2
ITGA3
ITGB1
ITM2C
ITPKA
ITPR3
ITSN2
JAG1
JAG2
JAK2
JAM3
JPH3
JPH4
JUN
KAL1
KANK1
KAT2B
KATNA1
KATNB1
KCNA1
KCNA2
KCNA6
KCNAB2
KCNB1
KCNC2
KCNC4
KCNIP2
KCNIP3
KCNJ10
KCNK2
KCTD11
KEL
KERA
KIAA0319
KIAA1486
KIAA1598
KIDINS220
KIF13B
KIF17
KIF20B
KIF26A
KIF26B
KIF3A
KIF5A
KIF5B
KIF5C
KIRREL3
KIT
KLF15
KLF4
KLF7
KLHL1
KLK6
KLK8
KNDC1
KRAS
L1CAM
LAMA2
LAMB1
LAMB2
LAMC3
LBX1
LDB1
LEF1
LEMD2
LEP
LGALS1
LGI1
LGI4
LHFPL5
LHX1
LHX2
LHX3
LHX4
LHX5
LHX6
LHX8
LHX9
LIF
LIFR
LIG4
LIMK1
LIN28A
LINGO1
LINGO2
LINGO3
LINGO4
LLGL1
LLGL2
LMO4
LMX1A
LMX1B
LOC100507050
LPAR1
LPAR3
LPHN1
LPHN3
LPPR4
LPPR5
LRFN1
LRFN2
LRFN3
LRFN4
LRFN5
LRP1
LRP4
LRP6
LRP8
LRRC24
LRRC38
LRRC4B
LRRC4C
LRRC55
LRRC7
LRRC70
LRRK2
LRRN1
LRRN2
LRRN3
LRRTM1
LRRTM2
LRRTM3
LRTM1
LRTM2
LRTOMT
LSM1
LST1
LTA
LTK
LUM
LYN
LZTS1
MACF1
MAG
MAGI2
MAN2A1
MAP1B
MAP1S
MAP2
MAP2K1
MAP2K2
MAP4
MAP6
MAPK1
MAPK3
MAPK8IP2
MAPK8IP3
MAPK9
MAPT
MARCKS
MARK1
MARK2
MATN2
MBD1
MBOAT7
MBP
MCF2
MCOLN3
MDGA1
MDGA2
MECP2
MED1
MED12
MEF2A
MEF2C
MEGF8
MEIS1
MESP1
METRN
MFRP
MIB1
MICALL1
MICALL2
MINK1
MKS1
MLL
MMD
MMD2
MME
MMP14
MMP24
MNX1
MOB2
MPP5
MT3
MTCH1
MTMR2
MTOR
MTPN
MTR
MUL1
MUTED
MXRA8
MYCL1
MYCN
MYEF2
MYH10
MYO7A
MYOC
NAB1
NAB2
NAGLU
NAP1L2
NAPA
NAV1
NBL1
NCAM1
NCDN
NCK2
NCKIPSD
NCOA1
NCS1
NDE1
NDEL1
NDN
NDNF
NDRG1
NDRG4
NEDD4
NEDD4L
NEFH
NEFL
NEGR1
NEK3
NELF
NEO1
NETO1
NEU1
NEURL
NEUROD1
NEUROD2
NEUROD4
NEUROG1
NEUROG2
NEUROG3
NF1
NF2
NFASC
NFATC4
NFIB
NGEF
NGF
NGFR
NGRN
NIF3L1
NKD1
NKX2-1
NKX2-2
NKX2-5
NKX2-8
NKX6-1
NKX6-2
NLGN1
NLGN2
NLGN3
NLGN4X
NME1
NMU
NNAT
NOG
NOM1
NOS1
NOTCH1
NOTCH3
NPFF
NPHP4
NPTN
NPTX1
NPY
NR2E1
NR2E3
NR2F2
NR2F6
NR4A2
NR4A3
NRAS
NRBP2
NRCAM
NRG1
NRG3
NRGN
NRL
NRN1L
NRP1
NRP2
NRTN
NRXN1
NRXN3
NTF3
NTF4
NTM
NTN1
NTN3
NTN4
NTNG1
NTNG2
NTRK1
NTRK2
NTRK3
NTS
NTSR1
NUMB
NUMBL
NUP133
OBSL1
ODZ2
ODZ3
ODZ4
OGDH
OGN
OLFM1
OLFM3
OLIG1
OLIG2
OLIG3
OMD
OMG
OMP
ONECUT2
OPA1
OPCML
OPHN1
OPRD1
OPRK1
OPRM1
OR10A4
OR8A1
OTP
OTX2
OXT
OXTR
P2RX3
P2RX4
P2RY1
P2RY12
P2RY2
PACSIN1
PAFAH1B1
PAIP2
PAK1
PAK2
PAK3
PAK4
PALM
PAQR3
PARD3
PARD6B
PARK2
PAX2
PAX6
PAX7
PBX1
PBX3
PCDH12
PCM1
PCP4
PCSK9
PDE6C
PDLIM5
PDYN
PDZD7
PENK
PER2
PEX13
PEX7
PFN2
PHGDH
PHLDA1
PHOX2A
PHOX2B
PICK1
PIGT
PIN1
PITX2
PITX3
PLA2G10
PLAG1
PLDN
PLK2
PLK5
PLP1
PLS3
PLXNA1
PLXNA2
PLXNA3
PLXNA4
PLXNB1
PLXNB2
PLXNB3
PLXNC1
PLXND1
PMP22
PNOC
POLG
POSTN
POU3F1
POU3F2
POU3F4
POU4F1
POU4F2
POU4F3
PPAP2B
PPARG
PPFIA3
PPP1CC
PPP1R9A
PPP1R9B
PPP2R3A
PPP2R5B
PPP3CA
PPP3CB
PPT1
PQBP1
PRDM1
PRDM12
PRDM13
PRDM16
PRDM6
PRDM8
PRELP
PREX1
PREX2
PRKCH
PRKCI
PRKCQ
PRKCZ
PRKD1
PRKG1
PRMT1
PRMT5
PROM1
PROX1
PROX2
PRPF19
PRRX1
PRSS12
PSD
PSEN1
PTCH1
PTCHD2
PTEN
PTF1A
PTGER3
PTGER4
PTGS2
PTK2
PTK2B
PTK6
PTK7
PTN
PTPN11
PTPN5
PTPRA
PTPRD
PTPRF
PTPRK
PTPRM
PTPRN
PTPRN2
PTPRO
PTPRR
PTPRZ1
PVALB
PVRL1
RAB10
RAB11A
RAB13
RAB17
RAB21
RAB35
RAB3A
RAB3GAP1
RAB5A
RAB7A
RAB7L1
RAB8A
RAC1
RAC3
RACGAP1
RANBP9
RAP1A
RAP1GAP
RAP1GAP2
RAP2A
RAPGEF1
RAPGEF2
RAPGEF3
RAPH1
RARA
RARB
RASAL1
RASGRF1
RB1
RBFOX2
RBPJ
RDH13
RELA
RELN
RERE
REST
RET
RGS14
RHEB
RHOA
RIMS1
RIMS2
RIN1
RND1
RND2
RNF10
RNF112
RNF165
RNF40
RNF6
ROBO1
ROBO2
ROBO3
ROGDI
ROM1
RORA
RORB
RP1
RP1L1
RPE65
RPGRIP1
RPS6KA5
RRN3
RSPO2
RTN1
RTN4
RTN4R
RTN4RL1
RTN4RL2
RUFY3
RUNX1
RUNX2
RUNX3
RXRA
RYK
S100A6
S100A8
S100A9
S100B
S1PR1
S1PR5
SALL1
SALL3
SARM1
SATB2
SCARF1
SCLT1
SCN1B
SCRG1
SCRIB
SCRT1
SCRT2
SDC2
SDC4
SDCCAG8
SDK1
SDK2
SEC24B
SECISBP2
SEMA3A
SEMA3B
SEMA3C
SEMA3D
SEMA3E
SEMA3F
SEMA3G
SEMA4A
SEMA4B
SEMA4C
SEMA4D
SEMA4F
SEMA4G
SEMA5A
SEMA5B
SEMA6A
SEMA6B
SEMA6C
SEMA6D
SEMA7A
SEPT2
SEPT5
SEPT6
SERPINE2
SERPINF1
SETX
SEZ6
SF3A2
SFRP1
SFRP2
SGK1
SGK196
SH3TC2
SHANK1
SHANK2
SHANK3
SHC1
SHH
SHISA6
SHISA7
SHISA8
SHISA9
SHOX2
SIAH1
SIAH2
SIPA1L1
SIRT2
SIX1
SIX3
SIX4
SKI
SKIL
SLC11A2
SLC12A5
SLC17A8
SLC18A2
SLC1A3
SLC24A2
SLC32A1
SLC39A12
SLC45A3
SLC4A10
SLC4A7
SLC6A4
SLC8A2
SLC8A3
SLC9A3R1
SLC9A6
SLIT1
SLIT2
SLIT3
SLITRK1
SLITRK2
SLITRK3
SLITRK4
SLITRK5
SLITRK6
SMAD4
SMARCA1
SMARCC2
SMARCD3
SMARCE1
SMO
SMURF1
SNAP25
SNAP47
SNAPIN
SNCA
SNCB
SNPH
SNW1
SNX3
SOCS7
SOD1
SORCS3
SORL1
SOS1
SOX1
SOX10
SOX11
SOX14
SOX2
SOX3
SOX4
SOX5
SOX6
SOX8
SOX9
SPAG9
SPAST
SPEN
SPG11
SPG20
SPHK1
SPINK5
SPINT1
SPOCK1
SPON2
SPP1
SPRY3
SPTA1
SPTAN1
SPTB
SPTBN1
SPTBN2
SPTBN4
SPTBN5
SRCIN1
SRF
SRGAP2
SRGAP2P1
SRI
SRPX2
SRRT
SS18L1
SSH1
SSH2
SSH3
STAP1
STAR
STAT3
STAU1
STK11
STK24
STK25
STMN1
STMN2
STMN3
STMN4
STRC
STRN
STX3
STX4
STX6
STXBP1
SUFU
SV2A
SYN1
SYNDIG1
SYNGAP1
SYNGR1
SYP
SYT1
SYT12
SYT14L
SYT17
SYT2
SYT3
SYT4
SYT7
SZT2
TAL1
TANC1
TBC1D24
TBCE
TBR1
TBX20
TBX6
TCF12
TCF3
TCF4
TCTN1
TEAD3
TFAP2A
TGFB1
TGFB2
TGFBR1
TGIF2
TH
THBS2
THBS4
THOC2
THY1
TIAM1
TIMP2
TLE6
TLR4
TLR9
TLX2
TLX3
TMC1
TMEM106B
TMEM30A
TMEM57
TNC
TNFRSF12A
TNFRSF21
TNIK
TNN
TNR
TOP2B
TOPORS
TOR1A
TP73
TPBG
TRAPPC4
TRAPPC9
TRIM11
TRIM32
TRIM67
TRPC4
TRPC6
TRPM1
TRPV2
TRPV4
TSKU
TSPAN2
TSPO
TTL
TUBB2B
TUBB3
TULP1
TULP3
TWF2
TWIST1
UBA6
UBB
UBE2V2
UBE4B
UCHL1
UCN
UFL1
UGT8
UHMK1
ULK1
ULK2
ULK4
UNC13A
UNC13B
UNC5A
UNC5B
UNC5C
UNC5D
UNCX
UNK
UQCRQ
USH1G
USH2A
USP21
USP33
USP9X
UST
VAMP1
VAMP2
VAMP7
VANGL2
VAPA
VASP
VAX1
VAX2
VCAN
VCL
VEGFA
VEGFC
VGF
VIM
VLDLR
VSX1
VTI1A
VTN
VWC2
VWC2L
WASF3
WDPCP
WDR1
WDR36
WDR5
WDR62
WDR81
WEE1
WNK1
WNT1
WNT10A
WNT10B
WNT11
WNT16
WNT2
WNT2B
WNT3
WNT3A
WNT4
WNT5A
WNT5B
WNT6
WNT7A
WNT7B
WNT8A
WNT8B
WNT9A
WNT9B
XBP1
XK
XRCC2
XRCC5
YAP1
YWHAE
YWHAG
YWHAH
ZC4H2
ZEB1
ZEB2
ZFHX3
ZFYVE27
ZHX2
ZMYND8
ZNF217
ZNF259
ZNF280A
ZNF280B
ZNF280C
ZNF280D
ZNF335
ZNF488
ZNF521
ZNF536
ZSWIM6

## Sheet: Tab6
keras model CNN
Model: "CNN for neuron differentation"
_________________________________________________________________
Layer (type) Output Shape Param #
=================================================================
model_1 (Resnet50) (None, 204800) 23587712
_________________________________________________________________
dense_9 (Dense) (None, 512) 104858112
_________________________________________________________________
dropout_7 (Dropout) (None, 512) 0
_________________________________________________________________
dense_10 (Dense) (None, 512) 262656
_________________________________________________________________
dropout_8 (Dropout) (None, 512) 0
_________________________________________________________________
dense_11 (Dense) (None, 128) 65664
_________________________________________________________________
dropout_9 (Dropout) (None, 128) 0
_________________________________________________________________
dense_12 (Dense) (None, 2) 258
=================================================================
Total params: 128,774,402
Trainable params: 108,602,242
Non-trainable params: 20,172,160
_________________________________________________________________

## Sheet: Tab7
CNN neuron differentiaton statistics
	Value	Percentage
True Positive	475	47.5
True Negative	496	49.6
False Positive	25	2.5
False Negative	4	0.4
Specificity	0.952015	95.2015
Sensitivity	0.991649	99.1649
Misclassification	29	2.9

## Sheet: Tab8
list of transcription factor for the GRN
TFs
GATA2
NR3C1
KIAA1549
PLSCR1
ZNF711
HMBOX1
RCOR3
ZNF536
ZNF662
PARP12
PEG3
ARNTL2
MYT1L
CUX2
TCF7L2
ZNF300
FEV
SATB1
SIX4
FOXD1
ZNF512
SOX9
MYT1
ZFHX3
ZIC1
SP140L
ZNF606
ZBTB37
POU2F1
HOXD10
NFIB
ZNF235
ZNF677
HES6
ZNF334
SETDB1
SMAD9
RFX3
HES4
GATA4
LIN28B
GATA3
MAFB
BACH2
BHLHE41
RUNX1
FOXO3
SP110
GLIS3
MXI1
ZNF678
TUB
KLF13
ZNF704
HMGA2
CEBPB
ZNF10
BNC2
PHOX2B
KLF10
SIX1
CSRNP3
ONECUT2
ZNF462
TCF7L1
FOSL2
PURG
MEF2C
DLX6
ELK3
SP100
ETV1
FOXC1
ISL1
NPAS2
RUNX2
TBX3
ZNF439
ZNF415
TFAP2B
ZNF292
ZFP36L1
BHLHE40
ETV3
JARID2
ZNF792
ZBTB34
SOX11
POU3F3
ZNF780B
BCL6
ZFP3
TWIST2
NR0B1
PROX1
CREB3L1
FOSL1
ARID3B
YBX3
PRRX1
SMAD1
GLI2
OSR1
HOXB2
ZBTB5
L3MBTL3
SOX4
LHX8
HMGA1
EBF1
ZNF91
KLF2
KLF15
TCF4
GATAD2B
RORA
POU2F2
MITF
KLF12
SP4
HAND1
FLI1
SIX3
PRDM1
YBX2
ZNF821
PLAG1
CREM
ZNF844
MSX1
ESRRG
HLX
SCRT1
ID1
ALX1
ZNF544
ZNF141
RREB1
TSC22D3
ZNF521
WT1
ZNF493
ZSCAN18
ZNF248
ZNF302
ZNF232
ZNF74
DMRTA2
LEF1
FOXL1
NR4A2
GBX2
TRPS1
AFF3
KLF9
HIVEP3
ZBTB41
HOXC10
E2F8
WDHD1
ZNF251
ZNF423
ZNF503
ZNF518A
ZNF669
ZNF280C
KLF11
NR1H2
HOXD13
CASZ1
HOXD11
ZNF471
ZNF229
C11orf95
KLF6
ELF4
SOX7
ZNF431
FOXN3
TBX18
PAX5
PRDM11
ZNF850
TFEB
CREBRF
YY2
ZNF117
E2F7
ZNF519
E2F1
L3MBTL4
EPAS1
FOXM1
ZNF469
KLF7
ZNF367
NFE2L3
ZNF781
NPAS3
KLF4
BAZ2B
ATF3
ZNF107
ZNF48
TSHZ1
ZNF273
MYBL1
ZNF85
NR2F2
MYCN
HBP1
TGIF1
ZNF540
ID4
CSDC2
LYAR
HOXD4
NR2F1
HOXD3
FOXO6
PBX1
MYBL2
MXD4
RORB
HOXB3
RXRA
TCF19
ZNF33A
L3MBTL1
ZNF30
SOX15
FOXO1
PPARG
IRF9
ARNTL
ZNF658
IRF6
ZNF501
ZNF124
HOXD8
MYB
ZFP14
DBP
TSHZ2
HMGB2
JUN
CENPA
E2F2
SEBOX
ZNF580
HIC1
ZNF233
CARF
SMAD3
MECOM
ZNF681
CCDC169-SOHLH2
ZNF492
NFATC2
ZNF649
ZFP2
HOXD9
ZHX2
STAT4
ZNF99
ZBED5
PHOX2A
SALL4
SIX5
TSHZ3
RCOR2
IRF1
CSRNP1
CEBPD
ZNF257
FOXA3
RARG
ZNF572
ZNF670
ZNF680
DACH1
ZNF516
SOHLH2
HEY1
TEAD2
RARB
JAZF1
ZNF708
SIX6
ID2
ZNF396
ZNF763
HOXD1
ZNF467
LHX9
IRX3
FOXC2
ZNF417
FOXN4
LYL1
MEIS1
IRX5
ZNF324
ZNF560
ZNF608
ZBTB18
ZNF607
MSC
EGR3
ZNF682
SREBF1
HAND2
HNF4G
GTF2IRD2B
INSM2
RELB
POU3F2
GRHL1
ETV7
DLX5
CREB5
MYCL
NEUROD1
TOX
CREB3L3
MSX2
MYC
MYOG
BATF3
ZNF687
GLI4
ZNF426
ZNF713
ZNF575
ZFPM2
ASCL1
TLX2
ZNF497
NANOG
TOX2
ZNF718
CPEB1
FOS
ZNF808
SP5
ZNF675
PITX3
MLXIPL
NFKB2
ZNF311
ZNF835
DUX4
PLEK
ZNF382
BATF
ZNF695
ZNF479
ZNF205
AIRE
HLF
ZFP57
EGR2
ZSCAN23
NEUROG2
CEBPA
KLF1
EMX1
NR2E1
CRX
MYRFL
HSF4
FIGLA
BCL11A
MESP1
ZNF208
NHLH2
ZNF554

## Sheet: Tab9
list of the first top 50 regulon in E-MTAB-1781
Regulon	Regulon.Size	abs.score
CENPA	300	1.82
EBF1	505	1.8
NEUROD1	51	1.8
MYC	97	1.79
HOXD10	167	1.78
MAFB	157	1.78
ZNF695	309	1.78
ASCL1	148	1.77
MYB	252	1.77
LYAR	579	1.76
MYCN	277	1.75
TSHZ2	70	1.75
FOXO1	414	1.74
ZFPM2	316	1.74
E2F1	307	1.73
HAND2	132	1.73
JAZF1	338	1.73
SALL4	45	1.73
HMGA1	163	1.72
ZNF519	243	1.7
E2F8	116	1.69
FOS	36	1.69
MYBL2	133	1.68
TOX2	229	1.68
ZNF124	199	1.68
IRX5	311	1.67
PEG3	225	1.67
SOX4	154	1.67
INSM2	148	1.66
JUN	162	1.66
RORA	281	1.66
FOXM1	99	1.65
CUX2	221	1.64
TRPS1	101	1.64
IRF9	113	1.63
ZNF503	40	1.63
BNC2	61	1.62
ETV1	100	1.62
HMGB2	234	1.62
KLF10	158	1.62
ZNF608	281	1.62
BCL6	282	1.61
DLX5	126	1.61
KLF4	25	1.61
ZNF107	211	1.61
E2F7	61	1.6
HOXD3	86	1.6
IRF1	152	1.6
LEF1	145	1.6
ZNF74	152	1.6

## Sheet: Tab10
list of the first top 50 regulon in TARGET
Regulon	Regulon.Size	abs.score
MYCN	221	1.92
CUX2	261	1.91
DLX5	109	1.91
ZNF536	152	1.9
ARNTL	70	1.88
BCL6	223	1.88
NFIB	215	1.88
ZNF124	60	1.88
GRHL1	42	1.87
HMGB2	125	1.87
PLEK	161	1.87
RORA	74	1.87
ZNF229	124	1.87
ZNF695	333	1.87
MYB	245	1.86
ZNF492	112	1.86
DACH1	49	1.85
MYBL1	42	1.85
ZNF519	104	1.85
NFATC2	38	1.84
LHX9	55	1.83
ZFPM2	43	1.83
ZNF300	237	1.83
CPEB1	33	1.82
RCOR2	249	1.82
ZNF850	156	1.82
EBF1	139	1.81
MSC	46	1.81
TCF7L2	54	1.81
ZNF560	33	1.81
ZNF677	57	1.81
FLI1	133	1.8
FOXM1	116	1.8
SP100	131	1.79
SP110	76	1.79
LEF1	98	1.78
MYBL2	134	1.78
SIX3	49	1.77
ZNF280C	107	1.77
ZNF367	101	1.77
ZNF85	98	1.77
LIN28B	83	1.76
NR3C1	116	1.76
HOXD11	127	1.75
KLF4	23	1.75
PEG3	55	1.75
WDHD1	140	1.75
MYC	87	1.73
ZNF781	46	1.71
TOX	26	1.69

[truncated: 11 more sheets: Tab11, Tab12, Tab13, Tab14, Tab15, Tab16, Tab17, Tab18, Tab19, Tab20, Tab21]
